# Supplementary material for: Cross‐sectional analysis of healthy individuals across decades: Aging signatures across multiple physiological compartments
Source: Aging Cell. 2023 Jun 23;23(1):e13902. doi: 10.1111/acel.13902 (PMC10776121; doi:10.1111/acel.13902)
Supplement: Supplementary file 1 — Data S1 [file ACEL-23-e13902-s002.xlsx]

## Sheet: Suppl Table 1
Suppl. Table 1.	Of the 473 measured metabolites that were quantitative in each matrix and had <30% missing values.
Plasma (435)	Muscle (144)	Urine (93)
Ile	PC ae C34:3	Ile
Leu	PC aa C34:2	Leu
HArg	PC aa C32:3	HArg
Trp	PC aa C36:4	Trp
PC ae C34:3	Ile	1-Met-His
Asp	Leu	Creatinine
DHEAS	HArg	PC aa C34:1
lysoPC a C16:0	Trp	Phe
TG(22:4_34:2)	1-Met-His	His
Ala	Creatinine	Ser
Lys	Met	t4-OH-Pro
PC aa C32:1	PC aa C34:1	Thr
TMAO	PC aa C36:1	Val
3-Met-His	PC ae C34:2	Tyr
Arg	PC ae C36:3	PC aa C28:1
GABA	Phe	5-AVA
PC aa C36:2	AABA	GABA
PC aa C36:3	Asn	Glu
Glu	His	Gln
PC aa C36:0	Lac	SDMA
PC ae C40:1	PC aa C32:2	DHEAS
PC ae C44:5	PC aa C38:4	Cortisol
1-Met-His	PC aa C40:4	TMCA
Creatinine	PC ae C32:1	ADMA
Met	PC ae C36:5	PC ae C40:2
PC aa C34:1	Ser	C10:1
PC aa C36:1	SM C24:1	Carnosine
PC ae C34:2	t4-OH-Pro	Cortisone
PC ae C36:3	Thr	Dopamine
Phe	Val	OH-GlutAcid
AABA	AA	Serotonin
Asn	alpha-AAA	Met
His	beta-Ala	Asn
Lac	Cer(d18:1/18:0)	SM C24:1
PC aa C32:2	Cer(d18:1/22:0)	alpha-AAA
PC aa C38:4	Cer(d18:1/24:0)	beta-Ala
PC aa C40:4	Cer(d18:2/18:0)	DCA
PC ae C32:1	DCA	GLCAS
PC ae C36:5	GCDCA	Gly
Ser	GLCAS	Sarcosine
SM C24:1	Gly	SM C24:0
t4-OH-Pro	Hex2Cer(d18:1/16:0)	C2
Thr	Hex2Cer(d18:1/18:0)	Cit
Val	HexCer(d18:1/18:0)	Cystine
AA	lysoPC a C18:2	TrpBetaine
alpha-AAA	lysoPC a C20:4	PC ae C38:6
beta-Ala	PC aa C30:0	Xanthine
Cer(d18:1/18:0)	PC aa C30:2	Hypoxanthine
Cer(d18:1/22:0)	PC aa C34:3	Anserine
Cer(d18:1/24:0)	PC aa C34:4	C3-DC (C4-OH)
Cer(d18:2/18:0)	PC aa C38:1	C4
DCA	PC aa C38:3	C5
GCDCA	PC aa C40:5	Ala
GLCAS	PC ae C30:1	Lys
Gly	PC ae C36:4	TMAO
Hex2Cer(d18:1/16:0)	PC ae C38:2	3-Met-His
Hex2Cer(d18:1/18:0)	PC ae C38:3	Arg
HexCer(d18:1/18:0)	PC ae C38:4	Betaine
lysoPC a C18:2	PC ae C38:5	Choline
lysoPC a C20:4	PC ae C40:4	Cys
PC aa C30:0	PC ae C42:2	Orn
PC aa C30:2	PC ae C42:4	p-Cresol-SO4
PC aa C34:3	PC ae C44:6	C0
PC aa C34:4	Pro	HipAcid
PC aa C38:1	Sarcosine	Putrescine
PC aa C38:3	SM C24:0	C3
PC aa C40:5	SM C26:0	C5-OH (C3-DC-M)
PC ae C30:1	C2	3-IAA
PC ae C36:4	Cit	GCA
PC ae C38:2	HCys	GDCA
PC ae C38:3	SM C18:0	Ind-SO4
PC ae C38:4	SM C18:1	Met-SO
PC ae C38:5	Tyr	TDCA
PC ae C40:4	Cystine	TG(20:4_34:1)
PC ae C42:2	PC aa C38:6	AconAcid
PC ae C42:4	SM (OH) C22:2	BABA
PC ae C44:6	SM C16:0	Kynurenine
Pro	SM C16:1	Ac-Orn
Sarcosine	TrpBetaine	C10:2
SM C24:0	Cer(d18:1/23:0)	C4:1
SM C26:0	Cer(d18:1/24:1)	C5:1
PC aa C34:2	PC aa C28:1	C5-DC (C6-OH)
PC aa C32:3	PC aa C36:5	C5-M-DC
PC aa C36:4	PC aa C36:6	C9
Taurine	PC aa C38:5	Hex3Cer(d18:1_22:0)
3-IPA	PC aa C42:2	PAG
H1	PC ae C32:2	PEA
PC ae C34:0	PC ae C36:1	TG(20:2_36:5)
3-IAA	PC ae C36:2	Trigonelline
CA	PC ae C38:6	ProBetaine
CE(14:0)	PC ae C40:5	TG(16:1_38:4)
CE(15:0)	PC ae C40:6	TG(18:3_38:5)
CE(16:1)	PC ae C42:3	TG(20:4_34:0)
CE(17:0)	SM (OH) C14:1
CE(18:0)	SM (OH) C16:1
CE(18:1)	SM (OH) C22:1
CE(18:2)	SM (OH) C24:1
CE(18:3)	SM C26:1
CE(20:3)	Xanthine
CE(20:4)	Hypoxanthine
Cer(d16:1/20:0)	5-AVA
Cer(d16:1/22:0)	Anserine
Cer(d16:1/23:0)	C14
Cer(d18:0/24:0)	C14:1
Cer(d18:1/20:0)	C16
Cer(d18:2/22:0)	C16:1
Cer(d18:2/24:0)	C18
Cortisol	C18:1
DG(16:0_18:1)	C18:2
DG(16:0_18:2)	C3-DC (C4-OH)
DG(18:1_18:1)	C4
DG(18:1_18:2)	C5
DG(18:2_18:2)	C6 (C4:1-DC)
FA(18:1)	Spermidine
FA(18:2)	Ala
FA(20:1)	Lys
GCA	PC aa C32:1
GDCA	TMAO
Hex2Cer(d18:1/14:0)	3-Met-His
Hex2Cer(d18:1/20:0)	Arg
Hex2Cer(d18:1/22:0)	GABA
Hex3Cer(d18:1/16:0)	PC aa C36:2
HexCer(d18:1/16:0)	PC aa C36:3
HexCer(d18:1/24:0)	Glu
HexCer(d18:2/22:0)	PC aa C36:0
HexCer(d18:2/24:0)	PC ae C40:1
Ind-SO4	PC ae C44:5
lysoPC a C16:1	Betaine
lysoPC a C17:0	Choline
lysoPC a C18:0	Cys
lysoPC a C18:1	Gln
lysoPC a C20:3	Orn
lysoPC a C28:1	PC ae C34:1
Met-SO	p-Cresol-SO4
PC aa C32:0	ProBetaine
PC aa C40:2	SDMA
PC aa C42:1	C0
PC aa C42:4	HipAcid
PC aa C42:6	PC aa C38:0
PC ae C30:0	PC aa C40:6
PC ae C30:2	Putrescine
PC ae C36:0	C3
PC ae C40:3	C5-OH (C3-DC-M)
PC ae C42:1	Histamine
PC ae C42:5
PC ae C44:3
SM C20:2
TCA
TCDCA
TDCA
TG(14:0_34:0)
TG(14:0_34:1)
TG(14:0_34:2)
TG(14:0_34:3)
TG(14:0_35:2)
TG(14:0_36:1)
TG(14:0_36:2)
TG(14:0_36:3)
TG(14:0_36:4)
TG(14:0_38:4)
TG(14:0_38:5)
TG(16:0_28:2)
TG(16:0_30:2)
TG(16:0_32:0)
TG(16:0_32:1)
TG(16:0_32:2)
TG(16:0_32:3)
TG(16:0_33:1)
TG(16:0_33:2)
TG(16:0_34:0)
TG(16:0_34:1)
TG(16:0_34:2)
TG(16:0_34:3)
TG(16:0_34:4)
TG(16:0_35:1)
TG(16:0_35:2)
TG(16:0_35:3)
TG(16:0_36:2)
TG(16:0_36:3)
TG(16:0_36:4)
TG(16:0_36:5)
TG(16:0_36:6)
TG(16:0_38:1)
TG(16:0_38:2)
TG(16:0_38:3)
TG(16:0_38:4)
TG(16:0_38:5)
TG(16:0_38:6)
TG(16:0_40:6)
TG(16:0_40:7)
TG(16:1_28:0)
TG(16:1_30:1)
TG(16:1_32:0)
TG(16:1_32:1)
TG(16:1_32:2)
TG(16:1_33:1)
TG(16:1_34:0)
TG(16:1_34:1)
TG(16:1_34:2)
TG(16:1_34:3)
TG(16:1_36:1)
TG(16:1_36:2)
TG(16:1_36:3)
TG(16:1_36:4)
TG(16:1_36:5)
TG(16:1_38:3)
TG(16:1_38:4)
TG(16:1_38:5)
TG(17:0_32:1)
TG(17:0_34:1)
TG(17:0_34:2)
TG(17:0_34:3)
TG(17:0_36:3)
TG(17:0_36:4)
TG(17:1_32:1)
TG(17:1_34:1)
TG(17:1_34:2)
TG(17:1_34:3)
TG(17:1_36:3)
TG(17:1_36:4)
TG(17:2_34:2)
TG(17:2_36:2)
TG(17:2_36:3)
TG(17:2_36:4)
TG(17:2_38:5)
TG(17:2_38:6)
TG(18:0_30:1)
TG(18:0_32:1)
TG(18:0_32:2)
TG(18:0_34:2)
TG(18:0_34:3)
TG(18:0_36:1)
TG(18:0_36:2)
TG(18:0_36:3)
TG(18:0_36:4)
TG(18:0_36:5)
TG(18:0_38:6)
TG(18:0_38:7)
TG(18:1_26:0)
TG(18:1_28:1)
TG(18:1_30:0)
TG(18:1_30:1)
TG(18:1_30:2)
TG(18:1_31:0)
TG(18:1_32:0)
TG(18:1_32:1)
TG(18:1_32:2)
TG(18:1_32:3)
TG(18:1_33:0)
TG(18:1_33:1)
TG(18:1_33:2)
TG(18:1_33:3)
TG(18:1_34:1)
TG(18:1_34:2)
TG(18:1_34:3)
TG(18:1_34:4)
TG(18:1_35:2)
TG(18:1_35:3)
TG(18:1_36:0)
TG(18:1_36:1)
TG(18:1_36:2)
TG(18:1_36:3)
TG(18:1_36:4)
TG(18:1_36:5)
TG(18:1_36:6)
TG(18:1_38:5)
TG(18:1_38:6)
TG(18:1_38:7)
TG(18:2_28:0)
TG(18:2_30:0)
TG(18:2_30:1)
TG(18:2_31:0)
TG(18:2_32:0)
TG(18:2_32:1)
TG(18:2_32:2)
TG(18:2_33:0)
TG(18:2_33:1)
TG(18:2_33:2)
TG(18:2_34:0)
TG(18:2_34:1)
TG(18:2_34:2)
TG(18:2_34:3)
TG(18:2_34:4)
TG(18:2_35:1)
TG(18:2_35:2)
TG(18:2_35:3)
TG(18:2_36:0)
TG(18:2_36:1)
TG(18:2_36:2)
TG(18:2_36:3)
TG(18:2_36:4)
TG(18:2_36:5)
TG(18:2_38:4)
TG(18:2_38:5)
TG(18:2_38:6)
TG(18:3_30:0)
TG(18:3_32:0)
TG(18:3_32:1)
TG(18:3_34:0)
TG(18:3_34:1)
TG(18:3_34:2)
TG(18:3_34:3)
TG(18:3_35:2)
TG(18:3_36:1)
TG(18:3_36:2)
TG(18:3_36:3)
TG(18:3_36:4)
TG(18:3_38:5)
TG(18:3_38:6)
TG(20:0_32:3)
TG(20:0_32:4)
TG(20:0_34:1)
TG(20:1_32:1)
TG(20:1_32:2)
TG(20:1_34:1)
TG(20:1_34:2)
TG(20:1_34:3)
TG(20:2_32:0)
TG(20:2_32:1)
TG(20:2_34:1)
TG(20:2_34:2)
TG(20:2_34:3)
TG(20:3_32:0)
TG(20:3_32:1)
TG(20:3_32:2)
TG(20:3_34:0)
TG(20:3_34:1)
TG(20:3_34:2)
TG(20:3_34:3)
TG(20:3_36:3)
TG(20:3_36:4)
TG(20:3_36:5)
TG(20:4_30:0)
TG(20:4_32:0)
TG(20:4_32:1)
TG(20:4_32:2)
TG(20:4_34:0)
TG(20:4_34:1)
TG(20:4_34:2)
TG(20:4_34:3)
TG(20:4_36:2)
TG(20:4_36:3)
TG(20:4_36:4)
TG(20:4_36:5)
TG(22:5_32:0)
TG(22:5_32:1)
TG(22:5_34:1)
TG(22:5_34:2)
TG(22:5_34:3)
TG(22:6_32:0)
TG(22:6_34:3)
TMCA
Betaine
Choline
Cys
Gln
Orn
PC ae C34:1
p-Cresol-SO4
ProBetaine
SDMA
C0
HipAcid
PC aa C38:0
PC aa C40:6
C2
Cit
HCys
SM C18:0
SM C18:1
Tyr
Cystine
PC aa C38:6
SM (OH) C22:2
SM C16:0
SM C16:1
TrpBetaine
Cer(d18:1/23:0)
Cer(d18:1/24:1)
PC aa C28:1
PC aa C36:5
PC aa C36:6
PC aa C38:5
PC aa C42:2
PC ae C32:2
PC ae C36:1
PC ae C36:2
PC ae C38:6
PC ae C40:5
PC ae C40:6
PC ae C42:3
SM (OH) C14:1
SM (OH) C16:1
SM (OH) C22:1
SM (OH) C24:1
SM C26:1
AconAcid
ADMA
BABA
CE(16:0)
CE(20:5)
CE(22:5)
CE(22:6)
Cer(d16:1/24:0)
Cer(d18:1/16:0)
Cer(d18:1/25:0)
Cer(d18:2/16:0)
Cer(d18:2/23:0)
Cer(d18:2/24:1)
DHA
EPA
GLCA
Hex2Cer(d18:1/24:0)
Hex2Cer(d18:1/24:1)
Hex3Cer(d18:1/24:1)
HexCer(d18:1/22:0)
HexCer(d18:1/23:0)
HexCer(d18:1/24:1)
Kynurenine
PC aa C40:3
PC aa C42:0
PC aa C42:5
PC ae C38:0
PC ae C40:2
PC ae C44:4
TG(16:0_38:7)
TG(16:0_40:8)
TG(20:5_34:0)
TG(20:5_34:1)
TG(20:5_34:2)
TG(20:5_36:2)
TG(20:5_36:3)
TG(22:6_32:1)
TG(22:6_34:1)
TG(22:6_34:2)

## Sheet: Suppl. Table 2
		Suppl. Table 2.	The top metabolites common across all three compartments contributing to the PCA (PC1,PC2 and PC3 coefficients)
		Metabolites	PC1 Coefficients	PC2 Coefficients	PC3 Coefficients
		1-Met-His	0.0851064	0.638298	0.638298
		3-Met-His	0.191489	0.787234	0.617021
		Ala	0.276596	0.808511	0.170213
		alpha-AAA	0.404255	0.702128	0.106383
		Arg	0.255319	0.765957	0.319149
		Asn	0.787234	0.191489	0.212766
		beta-Ala	0.978723	0.893617	0.0212766
		Betaine	0.87234	0.468085	0.12766
		C0	0.574468	0.531915	0.0638298
		C2	0.851064	0.340426	0.0425532
		Choline	0.914894	0.914894	0
		Cit	0.361702	0.382979	0.659574
		Creatinine	0	0.93617	0.404255
		Cys	0.744681	0.0638298	0.829787
		Cystine	0.702128	0.0851064	0.446809
		DCA	0.723404	0.553191	0.93617
		GABA	0.212766	0.957447	0.148936
		GLCAS	0.489362	0.276596	0.595745
		Gln	0.297872	0.744681	0.0851064
		Glu	0.234043	0.595745	0.276596
		Gly	0.340426	0.425532	0.361702
		HArg	0.680851	0.723404	0.191489
		HipAcid	0.106383	0.659574	0.787234
		His	0.319149	0.446809	0.297872
		Ile	0.510638	0.234043	0.87234
		Leu	0.659574	0.12766	0.893617
		Lys	0.617021	0.404255	0.340426
		Met	0.638298	0.148936	0.765957
		Orn	0.553191	0.255319	0.702128
		PC aa C28:1	0.425532	0.361702	0.510638
		PC aa C34:1	0.0425532	0.829787	0.723404
		PC ae C38:6	0.0638298	0.978723	0.957447
		p-Cresol-SO4	0.382979	0.319149	0.574468
		Phe	0.957447	0	0.978723
		ProBetaine	0.595745	0.851064	0.255319
		Sarcosine	0.93617	0.106383	0.680851
		SDMA	0.0212766	0.87234	0.489362
		Ser	0.468085	0.297872	0.382979
		SM C24:0	0.170213	0.510638	0.468085
		SM C24:1	0.148936	0.574468	0.531915
		t4-OH-Pro	0.446809	0.489362	0.425532
		Thr	0.765957	0.170213	0.234043
		TMAO	0.12766	0.617021	0.914894
		Trp	0.829787	0.0425532	0.553191
		TrpBetaine	0.808511	0.680851	0.744681
		Tyr	0.893617	0.0212766	0.851064
		Val	0.531915	0.212766	0.808511

## Sheet: Suppl Table 3
Suppl. Table 3.		Age associated metabolites (p<0.05) in plasma (92), skeletal muscle (34) and urine (35) using a linear regression models adjusted for sex, race and body mass index (BMI)
									Plasma				Muscle				Urine
Number	Metabolites	Metabolite Name	Analyte Class	HMDB_UID	CAS_UID	Plasma	Muscle	Urine	Plasma_AgeBeta	Plasma_AgePvalue	Plasma_Age Std.Error	Plasma_BHPvalue	MuscleAgeBeta	MusclAgePvalue	MuscleAgeStd.Error	Muscle_BHPvalue2	Urine_AgeBeta	Urine_AgePvalue	Urine_Age Std.Error	Urine_BHPvaluwe
1	1-Met-His	1-Methylhistidine	Amino Acid Related	HMDB0000001	CAS-332-80-9	NonSig	NonSig	Down	0.00117136	0.0824622	0.00066747	0.314658	0.00124175	0.124167	0.000799445	0.3725	-0.0039988	0.00670256	0.00143497	0.0370612
2	3-IAA	Indoleacetic acid	Indoles and Derivatives	HMDB0000197	CAS-87-51-4	NonSig		NonSig	0.000715226	0.501827	0.00106091	0.833896	NA	NA	NA	NA	0.00439886	0.245988	0.00376275	0.369536
3	3-IPA	Indolepropionic acid	Indoles and Derivatives	HMDB0002302	CAS-830-96-6	NonSig			0.00428961	0.0595895	0.00225011	0.259214	NA	NA	NA	NA	NA	NA	NA	NA
4	3-Met-His	3-Methylhistidine	Amino Acid Related	HMDB0000479	CAS-368-16-1	NonSig	Up	NonSig	0.00272843	0.241918	0.00231719	0.630144	0.00573541	0.0281215	0.00256648	0.130629	-0.000933195	0.702419	0.00243348	0.776793
5	5-AVA	5-Aminovaleric acid	Amino Acid Related	HMDB0003355	CAS-660-88-8		NonSig	Down	NA	NA	NA	NA	0.00216757	0.31674	0.00215196	0.670744	-0.0055289	0.021389	0.00235371	0.0693298
6	AA	Arachidonic acid	Fatty Acids	HMDB0001043	CAS-506-32-1	NonSig	NonSig		-0.00121862	0.307588	0.00118803	0.706476	-0.00120439	0.661342	0.00273951	0.880782	NA	NA	NA	NA
7	AABA	alpha-Aminobutyric acid	Amino Acid Related	HMDB0000452, HMDB0000650	CAS-1492-24-6, CAS-2623-91-8, CAS-2835-81-6	NonSig	NonSig		0.00048752	0.515718	0.000747299	0.835312	0.00084265	0.406246	0.00100945	0.749993	NA	NA	NA	NA
8	Ac-Orn	Acetylornithine	Amino Acid Related	HMDB0003357	CAS-2185-16-2, CAS-6205-08-9			NonSig	NA	NA	NA	NA	NA	NA	NA	NA	0.000640052	0.800478	0.00252384	0.856848
9	AconAcid	Aconitic acid	Carboxylic Acids	HMDB0000072, HMDB0000958	CAS-585-84-2, CAS-4023-65-8, CAS-499-12-7	Up		NonSig	0.00177526	0.000288052	0.000471652	0.00696125	NA	NA	NA	NA	-0.00269604	0.0884896	0.00156267	0.185778
10	ADMA	Asymmetric dimethylarginine	Amino Acid Related	HMDB01539	CAS-30315-93-6, CAS-30344-00-4	Up		Down	0.00136475	0.000333325	0.000366685	0.00763139	NA	NA	NA	NA	-0.00425893	0.00274104	0.00137593	0.0220242
11	Ala	Alanine	Amino Acids	HMDB00161, HMDB01310	CAS-56-41-7, CAS-302-72-7, CAS-338-69-2	NonSig	Up	NonSig	0.000468565	0.358766	0.000508126	0.76636	0.00202867	0.0120611	0.00079037	0.075513	-0.00291514	0.0813118	0.00165044	0.177751
12	alpha-AAA	alpha-Aminoadipic acid	Amino Acid Related	HMDB00510	CAS-542-32-5, CAS-7620-28-2, CAS-1118-90-7	NonSig	NonSig	NonSig	0.000111568	0.942581	0.00154493	0.991128	-0.00139393	0.23901	0.00117533	0.57668	-0.00318877	0.07617	0.00177396	0.174634
13	Anserine	L-Anserine	Amino Acid Related	HMDB0000194	CAS-584-85-0		NonSig	NonSig	NA	NA	NA	NA	-0.00156566	0.139352	0.001049	0.401332	-0.00314666	0.40089	0.00372514	0.509238
14	Arg	Arginine	Amino Acids	HMDB00517, HMDB03416	CAS-74-79-3, CAS-7200-25-1, CAS-157-06-2	NonSig	Up	NonSig	-0.000160727	0.841905	0.000803641	0.965034	0.00186156	0.0262329	0.000822531	0.125918	-0.00322258	0.0667407	0.0017328	0.165095
15	Asn	Asparagine	Amino Acids	HMDB00168, HMDB0033780	CAS-70-47-3 , CAS-3130-87-8, CAS-2058-58-4	NonSig	NonSig	NonSig	-0.000656501	0.08592	0.00037835	0.325002	0.000386745	0.563132	0.000666196	0.827459	-0.00232612	0.12801	0.00151188	0.222667
16	Asp	Aspartic Acid	Amino Acids	HMDB00191, HMDB06483	CAS-56-84-8, CAS-617-45-8, CAS-1783-96-6	Down			-0.00495655	0.0339965	0.00230443	0.171959	NA	NA	NA	NA	NA	NA	NA	NA
17	BABA	beta-Aminobutyric acid	Amino Acid Related	HMDB0031654	CAS-541-48-0	Up		NonSig	0.0050576	0.00286303	0.0016524	0.0335928	NA	NA	NA	NA	-0.00287616	0.230788	0.00238115	0.361567
18	beta-Ala	beta-Alanine	Biogenic Amines	HMDB0000056	CAS-107-95-9	NonSig	NonSig	NonSig	-0.000925509	0.159146	0.000652238	0.481558	-0.00178141	0.113333	0.00111318	0.354783	-0.00314127	0.248928	0.00270392	0.369536
19	Betaine	Betaine	Amino Acid Related	HMDB0000043	CAS-107-43-7	Up	Up	NonSig	0.00286733	7.78e-05	0.00069445	0.00211386	0.00377071	0.00944297	0.00141894	0.0647518	0.00640878	0.116456	0.00403656	0.210517
20	C0	Carnitine	Acylcarnitines	HMDB00062	CAS-541-15-1, CAS-541-14-0, CAS-461-06-3	Up	Up	NonSig	0.00148323	0.00495689	0.000515668	0.0488064	0.00281905	0.00252266	0.000904888	0.0242175	-0.00147665	0.533035	0.00235811	0.634244
21	C10:1	Decenoylcarnitine	Acylcarnitines	HMDB13205	CAS-1256380-16-1			Down	NA	NA	NA	NA	NA	NA	NA	NA	-0.00500473	0.0029109	0.00162745	0.0220242
22	C10:2	Decadienoylcarnitine	Acylcarnitines	HMDB0013325	CAS-128305-29-3			NonSig	NA	NA	NA	NA	NA	NA	NA	NA	0.000324116	0.881948	0.00217536	0.931496
23	C14	Tetradecanoylcarnitine	Acylcarnitines	HMDB05066	CAS-25597-07-3		NonSig		NA	NA	NA	NA	-0.000273108	0.89297	0.00202361	0.969593	NA	NA	NA	NA
24	C14:1	Tetradecenoylcarnitine	Acylcarnitines	HMDB0002014	CAS-835598-21-5		NonSig		NA	NA	NA	NA	-0.00143066	0.562149	0.00245822	0.827459	NA	NA	NA	NA
25	C16	Hexadecanoylcarnitine	Acylcarnitines	HMDB00222	CAS-2364-67-2, CAS-1935-18-8		NonSig		NA	NA	NA	NA	-0.000582261	0.697286	0.00149168	0.880782	NA	NA	NA	NA
26	C16:1	Hexadecenoylcarnitine	Acylcarnitines	HMDB06317, HMDB13207	CAS-329321-94-0		NonSig		NA	NA	NA	NA	0.000376166	0.833191	0.00178046	0.944721	NA	NA	NA	NA
27	C18	Octadecanoylcarnitine	Acylcarnitines	HMDB00848	CAS-1976-27-8		NonSig		NA	NA	NA	NA	0.000163702	0.926269	0.00176362	0.980755	NA	NA	NA	NA
28	C18:1	Octadecenoylcarnitine	Acylcarnitines	HMDB0006351, HMDB0005065, HMDB06464, HMDB0013338	CAS-13962-05-5		NonSig		NA	NA	NA	NA	-0.00020826	0.903791	0.0017177	0.969593	NA	NA	NA	NA
29	C18:2	Octadecadienoylcarnitine	Acylcarnitines	HMDB0006469, HMDB0006461	CAS-36816-10-1		NonSig		NA	NA	NA	NA	-0.00092172	0.612282	0.00181176	0.880782	NA	NA	NA	NA
30	C2	Acetylcarnitine	Acylcarnitines	HMDB00201	CAS-3040-38-8, CAS-870-77-9	Up	NonSig	NonSig	0.0023505	0.0047141	0.000812327	0.0476892	-0.00138266	0.181033	0.00102501	0.501321	-0.0017666	0.531426	0.00281006	0.634244
31	C3	Propionylcarnitine	Acylcarnitines	HMDB00824	CAS-17298-37-2		Up	NonSig	NA	NA	NA	NA	0.0042666	0.00389398	0.00143661	0.0350458	-0.00247166	0.135292	0.00163753	0.227098
32	C3-DC (C4-OH)	Malonylcarnitine (Hydroxybutyrylcarnitine)	Acylcarnitines	HMDB02095	CAS-853728-1-5, CAS-910825-21-7		NonSig	NonSig	NA	NA	NA	NA	-0.000813427	0.642135	0.00174397	0.880782	-0.000953125	0.278285	0.000872912	0.384689
33	C4	Butyrylcarnitine	Acylcarnitines	HMDB02013, HMDB00736	CAS-1492-26-8, CAS-25518-49-4, CAS-25576-40-3		NonSig	NonSig	NA	NA	NA	NA	-0.000321308	0.869595	0.00195108	0.969593	-0.00129542	0.44943	0.00170395	0.555874
34	C4:1	Butenylcarnitine	Acylcarnitines	HMDB0013126				NonSig	NA	NA	NA	NA	NA	NA	NA	NA	-0.00226262	0.0558383	0.00116531	0.14186
35	C5	Valerylcarnitine	Acylcarnitines	HMDB13128, HMDB0000378, HMDB00688, HMDB0041993	CAS-31023-25-3, CAS-31023-24-2, CAS-40225-14-7		NonSig	NonSig	NA	NA	NA	NA	0.00209035	0.330585	0.0021359	0.686379	-0.00206713	0.285354	0.0019214	0.388743
36	C5-DC (C6-OH)	Glutarylcarnitine (Hydroxyhexanoylcarnitine)	Acylcarnitines	HMDB0013130	CAS-102636-82-8, CAS-109006-11-3			NonSig	NA	NA	NA	NA	NA	NA	NA	NA	-0.00291796	0.0796592	0.00164286	0.177751
37	C5-M-DC	Methylglutarylcarnitine	Acylcarnitines	HMDB0000552	CAS-102673-95-0			NonSig	NA	NA	NA	NA	NA	NA	NA	NA	0.000471586	0.802156	0.00187566	0.856848
38	C5-OH (C3-DC-M)	Hydroxyvalerylcarnitine (Methylmalonylcarnitine)	Acylcarnitines	HMDB0013132, HMDB0013133	CAS-149181-64-6		Up	NonSig	NA	NA	NA	NA	0.0034834	0.0107428	0.00133469	0.0703163	-0.00351095	0.0758751	0.00195119	0.174634
39	C5:1	Tiglylcarnitine	Acylcarnitines	HMDB0002366	CAS-64191-86-2			NonSig	NA	NA	NA	NA	NA	NA	NA	NA	-0.00267329	0.248336	0.0022982	0.369536
40	C6 (C4:1-DC)	Hexanoylcarnitine (Fumarylcarnitine)	Acylcarnitines	HMDB00756, HMDB0000705	CAS-6418-78-6, CAS-22671-29-0		NonSig		NA	NA	NA	NA	0.000964837	0.711029	0.00259542	0.882657	NA	NA	NA	NA
41	C9	Nonanoylcarnitine	Acylcarnitines	HMDB06320, HMDB0013288	CAS-1935-18-8			NonSig	NA	NA	NA	NA	NA	NA	NA	NA	-0.000159408	0.917378	0.00153163	0.947622
42	CA	Cholic Acid	Bile Acids	HMDB00619	CAS-81-25-4	NonSig			0.00510468	0.206387	0.00401259	0.571837	NA	NA	NA	NA	NA	NA	NA	NA
43	Carnosine	Carnosine	Amino Acid Related	HMDB00033	CAS-305-84-0			Down	NA	NA	NA	NA	NA	NA	NA	NA	-0.00920657	0.00304591	0.00300872	0.0220242
44	CE(14:0)	Cholesteryl ester 14:0	Cholesteryl Esters	HMDB0006725	CAS-1989-52-2	NonSig			0.000919813	0.344458	0.000968144	0.752961	NA	NA	NA	NA	NA	NA	NA	NA
45	CE(15:0)	Cholesteryl ester 15:0	Cholesteryl Esters	HMDB0060057		NonSig			0.00153502	0.524469	0.00240294	0.842874	NA	NA	NA	NA	NA	NA	NA	NA
46	CE(16:0)	Cholesteryl ester 16:0	Cholesteryl Esters	HMDB00885	CAS-610-34-3	Up			0.00137963	0.0112809	0.000533966	0.0892214	NA	NA	NA	NA	NA	NA	NA	NA
47	CE(16:1)	Cholesteryl ester 16:1	Cholesteryl Esters	HMDB00658	CAS-16711-66-3	NonSig			-0.00212136	0.217763	0.0017099	0.584858	NA	NA	NA	NA	NA	NA	NA	NA
48	CE(17:0)	Cholesteryl ester 17:0	Cholesteryl Esters	HMDB0060059		NonSig			0.00030245	0.904578	0.00251627	0.984061	NA	NA	NA	NA	NA	NA	NA	NA
49	CE(18:0)	Cholesteryl ester 18:0	Cholesteryl Esters	HMDB0062461	CAS-35602-69-8	NonSig			0.000911219	0.104774	0.000556427	0.370542	NA	NA	NA	NA	NA	NA	NA	NA
50	CE(18:1)	Cholesteryl ester 18:1	Cholesteryl Esters	HMDB00918, HMDB0005189	CAS-303-43-5	NonSig			0.000974333	0.25909	0.000858242	0.657893	NA	NA	NA	NA	NA	NA	NA	NA
51	CE(18:2)	Cholesteryl ester 18:2	Cholesteryl Esters	HMDB05192	CAS-64-33-1 , CAS-1339-48-8	NonSig			0.000997551	0.0745523	0.000553324	0.29482	NA	NA	NA	NA	NA	NA	NA	NA
52	CE(18:3)	Cholesteryl ester 18:3	Cholesteryl Esters	HMDB0010370, HMDB0010369	CAS-2545-22-4	NonSig			0.000566642	0.514732	0.000866542	0.835312	NA	NA	NA	NA	NA	NA	NA	NA
53	CE(20:3)	Cholesteryl ester 20:3	Cholesteryl Esters	HMDB06736	CAS-7274-08-0	NonSig			0.000604004	0.433553	0.000768033	0.799133	NA	NA	NA	NA	NA	NA	NA	NA
54	CE(20:4)	Cholesteryl ester 20:4	Cholesteryl Esters	HMDB06726, HMDB0010371	CAS-604-34-2	NonSig			0.00105386	0.161951	0.000747744	0.485852	NA	NA	NA	NA	NA	NA	NA	NA
55	CE(20:5)	Cholesteryl ester 20:5	Cholesteryl Esters	HMDB06731	CAS-74892-97-0	Up			0.00600858	2.47e-05	0.00135551	0.000921371	NA	NA	NA	NA	NA	NA	NA	NA
56	CE(22:5)	Cholesteryl ester 22:5	Cholesteryl Esters	HMDB10374, HMDB0010375		Up			0.00237278	0.0203456	0.00100581	0.11817	NA	NA	NA	NA	NA	NA	NA	NA
57	CE(22:6)	Cholesteryl ester 22:6	Cholesteryl Esters	HMDB06733	CAS-711-5-8	Up			0.00427113	4.56e-07	0.000789038	3.31e-05	NA	NA	NA	NA	NA	NA	NA	NA
58	Cer(d16:1/20:0)	Ceramide (d16:1/20:0)	Ceramides			NonSig			0.00333744	0.13094	0.00219075	0.422312	NA	NA	NA	NA	NA	NA	NA	NA
59	Cer(d16:1/22:0)	Ceramide (d16:1/22:0)	Ceramides			NonSig			0.000709546	0.663891	0.00162779	0.916802	NA	NA	NA	NA	NA	NA	NA	NA
60	Cer(d16:1/23:0)	Ceramide (d16:1/23:0)	Ceramides			NonSig			0.00185603	0.404531	0.00221682	0.778634	NA	NA	NA	NA	NA	NA	NA	NA
61	Cer(d16:1/24:0)	Ceramide (d16:1/24:0)	Ceramides			Up			0.0016595	0.0155732	0.000673867	0.10753	NA	NA	NA	NA	NA	NA	NA	NA
63	Cer(d18:1/16:0)	Ceramide (d18:1/16:0)	Ceramides	HMDB0004949	CAS-24696-26-2	Up			0.000775114	0.0427957	0.000377557	0.211547	NA	NA	NA	NA	NA	NA	NA	NA
64	Cer(d18:1/18:0)	Ceramide (d18:1/18:0)	Ceramides	HMDB0004950	CAS-2304-81-6	NonSig	NonSig		0.0010356	0.2086	0.000818052	0.574311	0.00032763	0.786886	0.00120793	0.909811	NA	NA	NA	NA
65	Cer(d18:1/20:0)	Ceramide (d18:1/20:0)	Ceramides	HMDB0004951	CAS-123482-93-9	NonSig			0.000827729	0.277114	0.000757277	0.670819	NA	NA	NA	NA	NA	NA	NA	NA
66	Cer(d18:1/22:0)	Ceramide (d18:1/22:0)	Ceramides	HMDB0004952	CAS-27888-44-4	NonSig	NonSig		0.000959812	0.0754948	0.000534146	0.295858	0.000559245	0.718912	0.00154855	0.884815	NA	NA	NA	NA
67	Cer(d18:1/23:0)	Ceramide (d18:1/23:0)	Ceramides	HMDB0000950	CAS-123065-50-9	Up	NonSig		0.00190606	0.00076168	0.000548084	0.0138054	0.000122398	0.962355	0.00258545	0.982831	NA	NA	NA	NA
68	Cer(d18:1/24:0)	Ceramide (d18:1/24:0)	Ceramides	HMDB0004956	CAS-102917-80-6	NonSig	NonSig		0.001064	0.173759	0.00077642	0.503901	0.0012966	0.541005	0.0021123	0.827459	NA	NA	NA	NA
69	Cer(d18:1/24:1)	Ceramide (d18:1/24:1)	Ceramides	HMDB0004953	CAS-54164-50-0	Up	NonSig		0.00236647	0.000531887	0.000660082	0.0110177	0.000526226	0.680862	0.00127496	0.880782	NA	NA	NA	NA
70	Cer(d18:1/25:0)	Ceramide (d18:1/25:0)	Ceramides	HMDB0004957	CAS-104404-17-3	Up			0.00237537	1.86e-05	0.000527169	0.000810781	NA	NA	NA	NA	NA	NA	NA	NA
71	Cer(d18:2/16:0)	Ceramide (d18:2/16:0)	Ceramides			Up			0.00270408	0.00293455	0.000885821	0.0335928	NA	NA	NA	NA	NA	NA	NA	NA
72	Cer(d18:2/18:0)	Ceramide (d18:2/18:0)	Ceramides			NonSig	NonSig		0.00144527	0.533421	0.00231225	0.842874	0.000830731	0.636865	0.00175322	0.880782	NA	NA	NA	NA
73	Cer(d18:2/22:0)	Ceramide (d18:2/22:0)	Ceramides			NonSig			0.00127953	0.159412	0.000902314	0.481558	NA	NA	NA	NA	NA	NA	NA	NA
74	Cer(d18:2/23:0)	Ceramide (d18:2/23:0)	Ceramides			Up			0.00348261	0.00921054	0.00131027	0.0785605	NA	NA	NA	NA	NA	NA	NA	NA
75	Cer(d18:2/24:0)	Ceramide (d18:2/24:0)	Ceramides			NonSig			0.000895778	0.189554	0.00067797	0.531973	NA	NA	NA	NA	NA	NA	NA	NA
76	Cer(d18:2/24:1)	Ceramide (d18:2/24:1)	Ceramides			Up			0.00266584	0.000913038	0.000778887	0.0152758	NA	NA	NA	NA	NA	NA	NA	NA
77	Choline	Choline	Vitamins and Cofactors	HMDB0000097	CAS-62-49-7	Up	Up	NonSig	0.0021081	9.98e-06	0.000451881	0.00054251	0.00468919	1.73e-06	0.000910759	0.000170216	-9.35e-05	0.949109	0.00146077	0.969742
78	Cit	Citrulline	Amino Acid Related	HMDB00904	CAS-372-75-8, CAS-627-77-0	Up	NonSig	NonSig	0.00236895	4.3e-05	0.000552474	0.00143736	-0.00193554	0.203707	0.00151078	0.523818	0.000698341	0.785106	0.00255219	0.856848
79	Cortisol	Cortisol	Hormones and Related	HMDB00063	CAS-50-23-7	NonSig		Down	-0.000240307	0.773981	0.00083445	0.960041	NA	NA	NA	NA	-0.00650009	0.0107493	0.0024863	0.0406511
80	Cortisone	Cortisone	Hormones and Related	HMDB02802	CAS-53-06-5			Down	NA	NA	NA	NA	NA	NA	NA	NA	-0.00412545	0.00654812	0.00147601	0.0370612
81	Creatinine	Creatinine	Amino Acid Related	HMDB00562	CAS-60-27-5	NonSig	NonSig	Down	-7.08e-05	0.846666	0.00036522	0.965034	0.000513725	0.438195	0.000659467	0.781867	-0.00536367	0.000261528	0.00140123	0.00409728
82	Cys	Cysteine	Amino Acids	HMDB0000574, HMDB0003417	CAS-52-90-4, CAS-3374-22-9, CAS-921-01-7	Up	Up	NonSig	0.00207914	9.19e-08	0.00035961	1e-05	0.00287251	0.0254877	0.00126267	0.125918	-0.000701808	0.649118	0.00153644	0.735146
83	Cystine	Cystine	Amino Acid Related	HMDB0000192	CAS-56-89-3, CAS-923-32-0, CAS-349-46-2	Up	NonSig	NonSig	0.00539605	9.09e-09	0.000856884	1.98e-06	0.00174682	0.498683	0.00257057	0.825406	-0.00359268	0.102082	0.00217137	0.195831
84	DCA	Deoxycholic acid	Bile Acids	HMDB00626	CAS-83-44-3	NonSig	NonSig	NonSig	-4.67e-05	0.984614	0.00241405	0.996196	0.0043573	0.498489	0.00640918	0.825406	-0.00237591	0.409604	0.00286561	0.51337
85	DG(16:0_18:1)	Diacylglyceride (16:0_18:1)	Diglycerides	HMDB0007214, HMDB0007102, HMDB0007101	CAS-29541-66-0, CAS-3123-73-7, CAS-3343-30-4, CAS-3331-34-8,	NonSig			-0.000312482	0.832593	0.0014743	0.965034	NA	NA	NA	NA	NA	NA	NA	NA
86	DG(16:0_18:2)	Diacylglyceride (16:0_18:2)	Diglycerides	HMDB0007103	CAS-99032-71-0	NonSig			-0.000614472	0.62011	0.0012356	0.89916	NA	NA	NA	NA	NA	NA	NA	NA
87	DG(18:1_18:1)	Diacylglyceride (18:1_18:1)	Diglycerides	HMDB0007218, HMDB0007188	CAS-24529-88-2, CAS-25637-84-7, CAS-2442-61-7, CAS-2465-32-9	NonSig			0.00100551	0.391108	0.00116716	0.76636	NA	NA	NA	NA	NA	NA	NA	NA
88	DG(18:1_18:2)	Diacylglyceride (18:1_18:2)	Diglycerides	HMDB0007219		NonSig			-0.000230501	0.849673	0.00121286	0.965034	NA	NA	NA	NA	NA	NA	NA	NA
89	DG(18:2_18:2)	Diacylglyceride (18:2_18:2)	Diglycerides	HMDB0007248	CAS-30606-27-0, CAS-2442-62-8, CAS-15818-46-9	NonSig			-0.000334927	0.810742	0.00139478	0.964057	NA	NA	NA	NA	NA	NA	NA	NA
90	DHA	Docosahexaenoic acid	Fatty Acids	HMDB0002183	CAS-6217-54-5	Up			0.00399861	0.00646342	0.00143617	0.0605189	NA	NA	NA	NA	NA	NA	NA	NA
91	DHEAS	Dehydroepiandrosterone sulfate	Hormones and Related	HMDB01032	CAS-651-48-9	Down		Down	-0.0146559	2.09e-18	0.00134891	9.08e-16	NA	NA	NA	NA	-0.0206513	4.56e-07	0.00374736	4.29e-05
92	Dopamine	Dopamine	Biogenic Amines	HMDB00073	CAS-51-61-6			Down	NA	NA	NA	NA	NA	NA	NA	NA	-0.00982481	5.97e-06	0.00201994	0.000280365
93	EPA	Eicosapentaenoic acid	Fatty Acids	HMDB0001999	CAS-10417-94-4	Up			0.00372275	0.0133042	0.00147594	0.10057	NA	NA	NA	NA	NA	NA	NA	NA
94	FA(18:1)	Octadecenoic acid	Fatty Acids	HMDB0062242, HMDB0041480, HMDB0062218, HMDB0062703, HMDB0002080, HMDB0003231, HMDB0000573	CAS-112-79-8, CAS-693-72-1, CAS-593-39-5, CAS-2027-47-6, CAS-693-71-0, CAS-13126-39-1	NonSig			0.00157529	0.132033	0.00103701	0.422312	NA	NA	NA	NA	NA	NA	NA	NA
95	FA(18:2)	Octadecadienoate	Fatty Acids	HMDB0062784, HMDB0005047, HMDB0062238, HMDB0005048, HMDB0029800, HMDB0006270, HMDB0003797, HMDB0000673	CAS-60-33-3, CAS-2540-56-9, CAS-506-21-8, CAS-18402-92-1, CAS-2420-56-6, CAS-28290-77-9, CAS-1839-11-8	NonSig			0.0010425	0.308576	0.00101842	0.706476	NA	NA	NA	NA	NA	NA	NA	NA
96	FA(20:1)	Eicosenoic acid	Fatty Acids	HMDB0034296, HMDB0002231	CAS-2462-94-4, CAS-5561-99-9	NonSig			0.00204431	0.306073	0.00198673	0.706476	NA	NA	NA	NA	NA	NA	NA	NA
97	GABA	gamma-Aminobutyric acid	Biogenic Amines	HMDB0000112	CAS-56-12-2	NonSig	Up	Down	0.000772182	0.152729	0.000535722	0.474552	0.00342316	3.5e-05	0.000782299	0.00100684	-0.00549935	0.00164362	0.00168523	0.01545
98	GCA	Glycocholic acid	Bile Acids	HMDB00138	CAS-475-31-0	NonSig		NonSig	-0.00103192	0.609087	0.00201129	0.889104	NA	NA	NA	NA	-0.000334345	0.913642	0.00307293	0.947622
99	GCDCA	Glycochenodeoxycholic acid	Bile Acids	HMDB00637, HMDB06898	CAS-640-79-9	NonSig	NonSig		-0.00170812	0.36829	0.00188964	0.76636	0.00196769	0.516892	0.00302291	0.827459	NA	NA	NA	NA
100	GDCA	Glycodeoxycholic acid	Bile Acids	HMDB00631	CAS-360-65-6	NonSig		NonSig	-0.0014431	0.52732	0.0022747	0.842874	NA	NA	NA	NA	-0.00201542	0.56962	0.00352924	0.661041
101	GLCA	Glycolithocholic acid	Bile Acids	HMDB00698	CAS-474-74-8	Up			0.00537218	0.0198274	0.00226749	0.11817	NA	NA	NA	NA	NA	NA	NA	NA
102	GLCAS	Glycolithocholic acid sulfate	Bile Acids	HMDB0002639	CAS-15324-64-8	NonSig	NonSig	NonSig	-0.000616713	0.774861	0.0021501	0.960041	0.00235754	0.346162	0.00248831	0.69321	-0.00427746	0.180991	0.00316864	0.298476
103	Gln	Glutamine	Amino Acids	HMDB00641, HMDB03423	CAS-56-85-9 , CAS-585-21-7, CAS-5959-95-5	Up	Up	Down	0.000670559	0.0487153	0.000335873	0.230339	0.00216548	0.00479615	0.000747121	0.0406262	-0.00436891	0.00403174	0.00147365	0.0252656
104	Glu	Glutamic Acid	Amino Acids	HMDB00148, HMDB03339	CAS-56-86-0 , CAS-617-65-2, CAS-6893-26-1	NonSig	Up	Down	0.000405307	0.543671	0.000665045	0.85375	0.00293654	0.0157668	0.00119134	0.090817	-0.00311892	0.0298587	0.00140936	0.0877101
105	Gly	Glycine	Amino Acids	HMDB00123	CAS-56-40-6	NonSig	NonSig	NonSig	0.000906564	0.113475	0.000567544	0.388759	0.000938495	0.199906	0.00072633	0.523391	-0.00291585	0.0722373	0.00159978	0.174111
106	H1	Hexose	Carbohydrates and Related	HMDB0000211, HMDB0000169, HMDB0000122, HMDB0006088, HMDB0000660, HMDB0000143	CAS-87-89-8, CAS-3458-28-4, CAS-50-99-7, CAS-488-59-5, CAS-53188-23-1, CAS-59-23-4	NonSig			0.00039213	0.112003	0.000244473	0.388759	NA	NA	NA	NA	NA	NA	NA	NA
107	HArg	Homoarginine	Amino Acid Related	HMDB0000670	CAS-156-86-5	Down	NonSig	Down	-0.00237916	0.00735318	0.00086872	0.0652782	-0.000139595	0.908994	0.0012175	0.969593	-0.0108948	0.000680217	0.00307673	0.00710449
108	HCys	Homocysteine	Amino Acid Related	HMDB0000742	CAS-6027-13-0	Up	NonSig		0.00167504	0.000452169	0.000461062	0.00983467	-1.95e-05	0.989928	0.00153946	0.989928	NA	NA	NA	NA
109	Hex2Cer(d18:1/14:0)	Dihexosylceramide (d18:1/14:0)	Dihexosylceramides			NonSig			-0.000746502	0.720057	0.00207686	0.950499	NA	NA	NA	NA	NA	NA	NA	NA
110	Hex2Cer(d18:1/16:0)	Dihexosylceramide (d18:1/16:0)	Dihexosylceramides	HMDB0004833, HMDB0006750	CAS-4201-62-1	NonSig	NonSig		0.000436147	0.330626	0.000446044	0.730061	-0.0034948	0.193415	0.0026654	0.523391	NA	NA	NA	NA
111	Hex2Cer(d18:1/18:0)	Dihexosylceramide (d18:1/18:0)	Dihexosylceramides	HMDB0004834, HMDB0011591		NonSig	NonSig		0.000778568	0.0732462	0.000429877	0.292313	0.00103428	0.4398	0.00133238	0.781867	NA	NA	NA	NA
112	Hex2Cer(d18:1/20:0)	Dihexosylceramide (d18:1/20:0)	Dihexosylceramides	HMDB0004835, HMDB0011593		NonSig			-0.00328713	0.0695928	0.00179129	0.282924	NA	NA	NA	NA	NA	NA	NA	NA
113	Hex2Cer(d18:1/22:0)	Dihexosylceramide (d18:1/22:0)	Dihexosylceramides	HMDB0004836, HMDB0011594		NonSig			0.00145052	0.220353	0.00117582	0.588058	NA	NA	NA	NA	NA	NA	NA	NA
114	Hex2Cer(d18:1/24:0)	Dihexosylceramide (d18:1/24:0)	Dihexosylceramides	HMDB0004840, HMDB0011595		Up			0.0033255	0.0331957	0.00153898	0.169884	NA	NA	NA	NA	NA	NA	NA	NA
115	Hex2Cer(d18:1/24:1)	Dihexosylceramide (d18:1/24:1)	Dihexosylceramides	HMDB0004837, HMDB0004872		Up			0.00175392	0.0228236	0.000758095	0.128938	NA	NA	NA	NA	NA	NA	NA	NA
116	Hex3Cer(d18:1/16:0)	Trihexosylceramide (d18:1/16:0)	Trihexosylceramides	HMDB0004879	CAS-137896-85-6	NonSig			0.00104346	0.134812	0.000691904	0.428052	NA	NA	NA	NA	NA	NA	NA	NA
117	Hex3Cer(d18:1/24:1)	Trihexosylceramide (d18:1/24:1)	Trihexosylceramides	HMDB0004883		Up			0.00345733	0.00504894	0.00120464	0.0488064	NA	NA	NA	NA	NA	NA	NA	NA
118	Hex3Cer(d18:1_22:0)	Trihexosylceramide (d18:1/22:0)	Trihexosylceramides	HMDB0004882				NonSig	NA	NA	NA	NA	NA	NA	NA	NA	7.02e-05	0.975938	0.00232077	0.986432
119	HexCer(d18:1/16:0)	Hexosylceramide (d18:1/16:0)	Hexosylceramides	HMDB0004971, HMDB0010708		NonSig			0.000895135	0.0548796	0.000460569	0.24766	NA	NA	NA	NA	NA	NA	NA	NA
120	HexCer(d18:1/18:0)	Hexosylceramide (d18:1/18:0)	Hexosylceramides	HMDB0010709, HMDB0004972		NonSig	NonSig		-0.00126266	0.509617	0.00190761	0.835312	0.00197683	0.476414	0.00276353	0.812998	NA	NA	NA	NA
121	HexCer(d18:1/22:0)	Hexosylceramide (d18:1/22:0)	Hexosylceramides	HMDB0010711, HMDB0004974	CAS-119242-44-3	Up			0.00152089	0.0134601	0.000604026	0.10057	NA	NA	NA	NA	NA	NA	NA	NA
122	HexCer(d18:1/23:0)	Hexosylceramide (d18:1/23:0)	Hexosylceramides			Up			0.00156483	0.00653882	0.000562858	0.0605189	NA	NA	NA	NA	NA	NA	NA	NA
123	HexCer(d18:1/24:0)	Hexosylceramide (d18:1/24:0)	Hexosylceramides	HMDB0004978		NonSig			0.0011546	0.0587097	0.000603512	0.257967	NA	NA	NA	NA	NA	NA	NA	NA
124	HexCer(d18:1/24:1)	Hexosylceramide (d18:1/24:1)	Hexosylceramides	HMDB0010712, HMDB0004975		Up			0.00198187	7.56e-05	0.000479112	0.00211386	NA	NA	NA	NA	NA	NA	NA	NA
125	HexCer(d18:2/22:0)	Hexosylceramide (d18:2/22:0)	Hexosylceramides			NonSig			0.00418631	0.0514266	0.00212231	0.240544	NA	NA	NA	NA	NA	NA	NA	NA
126	HexCer(d18:2/24:0)	Hexosylceramide (d18:2/24:0)	Hexosylceramides			NonSig			0.00191883	0.1818	0.00142666	0.516884	NA	NA	NA	NA	NA	NA	NA	NA
127	HipAcid	Hippuric acid	Carboxylic Acids	HMDB0000714	CAS-495-69-2	Up	Up	NonSig	0.00974651	1.06e-06	0.00186889	6.56e-05	0.0114413	3.29e-06	0.00229352	0.000170216	0.00178173	0.259462	0.00156836	0.369536
128	His	Histidine	Amino Acids	HMDB00177	CAS-71-00-1 , CAS-4998-57-6, CAS-351-50-8	NonSig	NonSig	Down	-0.000481134	0.180822	0.000356916	0.516884	-0.000241913	0.695692	0.000616334	0.880782	-0.00807649	7.23e-05	0.0019252	0.0022661
129	Histamine	Histamine	Biogenic Amines	HMDB00870	CAS-51-45-6		Up		NA	NA	NA	NA	0.00520984	0.0234028	0.00225587	0.124815	NA	NA	NA	NA
130	Hypoxanthine	Hypoxanthine	Nucleobases and Related	HMDB0000157	CAS-68-94-0		NonSig	NonSig	NA	NA	NA	NA	-0.00124139	0.557073	0.00210554	0.827459	-0.00348202	0.0980077	0.00207892	0.191932
131	Ile	Isoleucine	Amino Acids	HMDB00172, HMDB0000557	CAS-73-32-5, CAS-443-79-8, CAS-1509-34-8, CAS-319-78-8, CAS-1509-35-9	Down	NonSig	Down	-0.00120634	0.0193625	0.000507184	0.11817	-0.00064123	0.289039	0.000600932	0.630631	-0.00375291	0.0103947	0.00142868	0.0406511
132	Ind-SO4	Indoxyl sulfate	Indoles and Derivatives	HMDB0000682	CAS-487-94-5	NonSig		NonSig	0.000852916	0.554312	0.00143735	0.855056	NA	NA	NA	NA	-0.000939276	0.631443	0.00195025	0.723849
133	Kynurenine	Kynurenine	Amino Acid Related	HMDB00684	CAS-2922-83-0, CAS-343-65-7, CAS-13441-51-5	Up		NonSig	0.00160508	0.000853172	0.000466146	0.0148452	NA	NA	NA	NA	0.00125636	0.553502	0.00211106	0.650364
134	Lac	Lactic acid	Carboxylic Acids	HMDB0001311, HMDB0000190	CAS-10326-41-7, CAS-79-33-4	NonSig	NonSig		-0.000734069	0.171723	0.000533102	0.501338	-0.00245832	0.0719305	0.00134863	0.263878	NA	NA	NA	NA
135	Leu	Leucine	Amino Acids	HMDB00687, HMDB0013773	CAS-61-90-5, CAS-328-38-1, CAS-328-39-2	Down	NonSig	Down	-0.000951516	0.0278903	0.000426166	0.149781	-0.000551144	0.37677	0.000620217	0.716063	-0.00324021	0.0491112	0.00162072	0.128235
136	Lys	Lysine	Amino Acids	HMDB00182, HMDB03405	CAS-56-87-1 , CAS-923-27-3, CAS-70-54-2	NonSig	Up	NonSig	0.000277416	0.260132	0.0002449	0.657893	0.00293175	4.99e-05	0.000685071	0.00119806	-0.00240459	0.351529	0.00256541	0.465404
137	lysoPC a C16:0	Lysophosphatidylcholine a C16:0	Lysophosphatidylcholines	HMDB10382, HMDB0061702	CAS-14863-27-5	Down			-0.000873591	0.0311995	0.000399515	0.161569	NA	NA	NA	NA	NA	NA	NA	NA
138	lysoPC a C16:1	Lysophosphatidylcholine a C16:1	Lysophosphatidylcholines	HMDB0010383	CAS-76790-27-7	NonSig			-0.00106272	0.122284	0.000681662	0.406056	NA	NA	NA	NA	NA	NA	NA	NA
139	lysoPC a C17:0	Lysophosphatidylcholine a C17:0	Lysophosphatidylcholines	HMDB12108	CAS-50930-23-9	NonSig			0.000241119	0.659543	0.000545619	0.915902	NA	NA	NA	NA	NA	NA	NA	NA
140	lysoPC a C18:0	Lysophosphatidylcholine a C18:0	Lysophosphatidylcholines	HMDB10384, HMDB0011128	CAS-5655-17-4	NonSig			0.000230388	0.630518	0.000477445	0.9052	NA	NA	NA	NA	NA	NA	NA	NA
141	lysoPC a C18:1	Lysophosphatidylcholine a C18:1	Lysophosphatidylcholines	HMDB02815, HMDB0010385, HMDB0061701	CAS-3542-29-8	NonSig			-5.96e-05	0.909085	0.000520818	0.984061	NA	NA	NA	NA	NA	NA	NA	NA
142	lysoPC a C18:2	Lysophosphatidylcholine a C18:2	Lysophosphatidylcholines	HMDB10386, HMDB0061700	CAS-22252-07-9	NonSig	NonSig		-0.00120054	0.0629684	0.000638163	0.262826	-0.000367063	0.76598	0.00122921	0.907834	NA	NA	NA	NA
143	lysoPC a C20:3	Lysophosphatidylcholine a C20:3	Lysophosphatidylcholines	HMDB10394, HMDB0010393	CAS-1006703-11-2, CAS-1199257-41-4	NonSig			-0.0012256	0.10186	0.000742016	0.370542	NA	NA	NA	NA	NA	NA	NA	NA
144	lysoPC a C20:4	Lysophosphatidylcholine a C20:4	Lysophosphatidylcholines	HMDB10395, HMDB0010396		NonSig	NonSig		-0.000919273	0.190995	0.000698039	0.532583	0.000742458	0.672281	0.00174892	0.880782	NA	NA	NA	NA
145	lysoPC a C28:1	Lysophosphatidylcholine a C28:1	Lysophosphatidylcholines	HMDB0029221		NonSig			-7.28e-05	0.974587	0.00227894	0.994641	NA	NA	NA	NA	NA	NA	NA	NA
146	Met	Methionine	Amino Acids	HMDB00696	CAS-63-68-3, CAS-59-51-8, CAS-348-67-4	NonSig	NonSig	NonSig	1.33e-05	0.9735	0.000399137	0.994641	-0.000243343	0.688147	0.000604163	0.880782	-0.00225537	0.110273	0.001396	0.207314
147	Met-SO	Methionine-Sulfoxide	Amino Acid Related	HMDB02005	CAS-62697-73-8, CAS-3226-66-2, CAS-23631-84-7, CAS-3226-65-1	NonSig		NonSig	0.00197573	0.156296	0.00138276	0.48114	NA	NA	NA	NA	-0.00387901	0.276426	0.00353873	0.384689
148	OH-GlutAcid	Hydroxyglutaric acid	Carboxylic Acids	HMDB0000428	CAS-638-18-6			Down	NA	NA	NA	NA	NA	NA	NA	NA	-0.00338879	0.044431	0.00165838	0.122791
149	Orn	Ornithine	Amino Acid Related	HMDB00214, HMDB03374	CAS-70-26-8, CAS-616-07-9, CAS-348-66-3	Up	Up	NonSig	0.00114861	0.0307935	0.000523987	0.161388	0.00400657	3.2e-05	0.000910653	0.00100684	-0.0024976	0.0916715	0.00146232	0.187329
150	p-Cresol-SO4	p-Cresol sulfate	Cresols	HMDB0011635	CAS-3233-58-7	Up	Up	NonSig	0.00502771	0.00146539	0.00153467	0.0199227	0.00747883	0.00024602	0.00195155	0.00442835	0.00200132	0.398108	0.00235524	0.509238
151	PAG	Phenylacetylglycine	Amino Acid Related	HMDB0000821	CAS-500-98-1			NonSig	NA	NA	NA	NA	NA	NA	NA	NA	0.00225679	0.258574	0.0019828	0.369536
152	PC aa C28:1	Phosphatidylcholine aa C28:1	Phosphatidylcholines	HMDB0007867, HMDB0007899		Up	NonSig	Down	0.00132582	0.0182208	0.000551919	0.11817	0.00210409	0.248293	0.0018097	0.57668	-0.006683	0.00338049	0.00220942	0.0226976
153	PC aa C30:0	Phosphatidylcholine aa C30:0	Phosphatidylcholines	HMDB0007934, HMDB0007869, HMDB0007965	CAS-69525-80-0	NonSig	NonSig		0.000481066	0.504172	0.000717512	0.833896	0.00170748	0.254303	0.00148747	0.581265	NA	NA	NA	NA
154	PC aa C30:2	Phosphatidylcholine aa C30:2	Phosphatidylcholines	HMDB0007999		NonSig	NonSig		-0.00275544	0.322832	0.0027727	0.717554	0.000762711	0.738658	0.00227845	0.901413	NA	NA	NA	NA
155	PC aa C32:0	Phosphatidylcholine aa C32:0	Phosphatidylcholines	HMDB00564, HMDB0007871, HMDB0008031	CAS-63-89-8, CAS-2644-64-6, CAS-76343-22-1	NonSig			0.000862557	0.0551993	0.000444403	0.24766	NA	NA	NA	NA	NA	NA	NA	NA
156	PC aa C32:1	Phosphatidylcholine aa C32:1	Phosphatidylcholines	HMDB0007872, HMDB0007873, HMDB0008097, HMDB0007969	CAS-53595-24-7	NonSig	Up		9.93e-05	0.931039	0.00114472	0.988594	0.00172662	0.0323936	0.000793462	0.141354	NA	NA	NA	NA
157	PC aa C32:2	Phosphatidylcholine aa C32:2	Phosphatidylcholines	HMDB0008002, HMDB0007874	CAS-4724-96-3	NonSig	NonSig		-0.000640264	0.419397	0.000789518	0.793208	-0.000495956	0.465339	0.000676177	0.812998	NA	NA	NA	NA
158	PC aa C32:3	Phosphatidylcholine aa C32:3	Phosphatidylcholines	HMDB0007876		NonSig	Down		0.000649463	0.36847	0.000718752	0.76636	-0.00157584	0.020809	0.000668744	0.11525	NA	NA	NA	NA
159	PC aa C34:1	Phosphatidylcholine aa C34:1	Phosphatidylcholines	HMDB0007971, HMDB08100, HMDB0008035, HMDB0007972, HMDB0008003	CAS-6753-55-5	NonSig	NonSig	Down	0.000575072	0.322898	0.000578755	0.717554	0.00172212	0.068018	0.000931379	0.257752	-0.00506544	0.0199245	0.00213079	0.0668893
160	PC aa C34:2	Phosphatidylcholine aa C34:2	Phosphatidylcholines	HMDB07973, HMDB0008101, HMDB0008133, HMDB0008005, HMDB0008004	CAS-6931-84-6	NonSig	Down		-0.000129598	0.746624	0.000399962	0.958678	-0.00181086	0.000760302	0.00051794	0.0109483	NA	NA	NA	NA
161	PC aa C34:3	Phosphatidylcholine aa C34:3	Phosphatidylcholines	HMDB08006, HMDB0007974, HMDB0007975		NonSig	NonSig		-0.000264529	0.660838	0.000601036	0.915902	-0.000201063	0.757512	0.000649071	0.907834	NA	NA	NA	NA
162	PC aa C34:4	Phosphatidylcholine aa C34:4	Phosphatidylcholines	HMDB0007883, HMDB0007976		NonSig	NonSig		-0.00150182	0.0616505	0.000794225	0.260455	-0.000414171	0.479406	0.000582956	0.812998	NA	NA	NA	NA
163	PC aa C36:0	Phosphatidylcholine aa C36:0	Phosphatidylcholines	HMDB0008265, HMDB0008036, HMDB0008525, HMDB0007886	CAS-816-94-4	NonSig	Up		0.00174047	0.0578063	0.00090642	0.256589	0.0037926	0.0023353	0.00120755	0.0240202	NA	NA	NA	NA
164	PC aa C36:1	Phosphatidylcholine aa C36:1	Phosphatidylcholines	HMDB08038, HMDB0008069, HMDB0007978, HMDB0008102	CAS-6753-56-6	NonSig	NonSig		0.000759208	0.117818	0.000481071	0.397294	0.00339058	0.0937797	0.00200006	0.314053	NA	NA	NA	NA
165	PC aa C36:2	Phosphatidylcholine aa C36:2	Phosphatidylcholines	HMDB08039, HMDB0008070, HMDB08135, HMDB0007979	CAS-27098-24-4, CAS-4235-95-4	NonSig	Up		0.000620919	0.131561	0.000408246	0.422312	0.00126316	0.0491824	0.000632761	0.208302	NA	NA	NA	NA
166	PC aa C36:3	Phosphatidylcholine aa C36:3	Phosphatidylcholines	HMDB08105, HMDB0007980, HMDB0007981, HMDB0008040		NonSig	Up		-0.000235494	0.624795	0.000479966	0.899952	0.00163975	0.00830993	0.000606419	0.0598315	NA	NA	NA	NA
167	PC aa C36:4	Phosphatidylcholine aa C36:4	Phosphatidylcholines	HMDB07982, HMDB0008107, HMDB0008138, HMDB0008234, HMDB0008429, HMDB0008170, HMDB0008138, HMDB0008042, HMDB0008203, HMDB0008106	CAS-998-06-1, CAS-6931-56-2	NonSig	Down		-0.000600967	0.284205	0.000558031	0.676196	-0.00150313	0.0139222	0.000598253	0.0835333	NA	NA	NA	NA
168	PC aa C36:5	Phosphatidylcholine aa C36:5	Phosphatidylcholines	HMDB07984, HMDB0008015		Up	NonSig		0.0033827	0.00151137	0.00103562	0.0199227	0.00161031	0.0520033	0.000816812	0.208666	NA	NA	NA	NA
169	PC aa C36:6	Phosphatidylcholine aa C36:6	Phosphatidylcholines	HMDB0008206, HMDB0007892	CAS-40811-59-4	Up	NonSig		0.00176408	0.0187057	0.0007375	0.11817	0.00386986	0.106616	0.00237225	0.346982	NA	NA	NA	NA
170	PC aa C38:0	Phosphatidylcholine aa C38:0	Phosphatidylcholines	HMDB0007893, HMDB0008528, HMDB0008043, HMDB0008755, HMDB0008267, HMDB0007985		Up	Up		0.00270437	0.00149395	0.000827021	0.0199227	0.00366066	0.00622779	0.00130405	0.0498223	NA	NA	NA	NA
171	PC aa C38:1	Phosphatidylcholine aa C38:1	Phosphatidylcholines	HMDB0007894, HMDB0008269, HMDB0007986, HMDB0008268, HMDB0008109, HMDB0008044		NonSig	NonSig		0.0038689	0.0616711	0.00204621	0.260455	0.00441701	0.0521666	0.00224207	0.208666	NA	NA	NA	NA
172	PC aa C38:3	Phosphatidylcholine aa C38:3	Phosphatidylcholines	HMDB0008020, HMDB0008046, HMDB0008047		NonSig	NonSig		0.000560792	0.36685	0.000618516	0.76636	0.000287131	0.612582	0.000564872	0.880782	NA	NA	NA	NA
173	PC aa C38:4	Phosphatidylcholine aa C38:4	Phosphatidylcholines	HMDB0008048, HMDB0008112, HMDB0008113, HMDB0007988	CAS-35418-59-8	NonSig	NonSig		0.000491726	0.533331	0.000786525	0.842874	-0.00053032	0.424545	0.00066082	0.773854	NA	NA	NA	NA
174	PC aa C38:5	Phosphatidylcholine aa C38:5	Phosphatidylcholines	HMDB0007990, HMDB0007989, HMDB0008050, HMDB0008114		Up	NonSig		0.00116369	0.0435121	0.000568821	0.212671	8.02e-05	0.903219	0.000657454	0.969593	NA	NA	NA	NA
175	PC aa C38:6	Phosphatidylcholine aa C38:6	Phosphatidylcholines	HMDB0008725, HMDB0008116, HMDB0008434, HMDB0007991, HMDB0008147, HMDB0008083, HMDB0008499	CAS-59403-54-2	Up	NonSig		0.00280294	4.81e-05	0.000658305	0.00149485	0.00155656	0.0776254	0.000871159	0.272635	NA	NA	NA	NA
176	PC aa C40:2	Phosphatidylcholine aa C40:2	Phosphatidylcholines	HMDB0008308, HMDB0008276		NonSig			0.000877381	0.425062	0.00109524	0.793571	NA	NA	NA	NA	NA	NA	NA	NA
177	PC aa C40:3	Phosphatidylcholine aa C40:3	Phosphatidylcholines	HMDB0008278, HMDB0008277, HMDB0008086, HMDB0008119		Up			0.0022527	0.0011418	0.000671665	0.017127	NA	NA	NA	NA	NA	NA	NA	NA
178	PC aa C40:4	Phosphatidylcholine aa C40:4	Phosphatidylcholines	HMDB0008279, HMDB0008628, HMDB0008054		NonSig	NonSig		-0.00135173	0.102837	0.000820743	0.370542	-0.000715149	0.547966	0.00118543	0.827459	NA	NA	NA	NA
179	PC aa C40:5	Phosphatidylcholine aa C40:5	Phosphatidylcholines	HMDB0008056, HMDB0008055, HMDB0008120		NonSig	NonSig		0.00110542	0.106419	0.000678254	0.373325	0.00114711	0.311859	0.00112735	0.670265	NA	NA	NA	NA
180	PC aa C40:6	Phosphatidylcholine aa C40:6	Phosphatidylcholines	HMDB08057, HMDB0008089		Up	Up		0.00415652	2.44e-08	0.000683757	3.55e-06	0.00239707	0.00708436	0.000868076	0.053692	NA	NA	NA	NA
181	PC aa C42:0	Phosphatidylcholine aa C42:0	Phosphatidylcholines	HMDB0008537, HMDB0008760, HMDB0008282, HMDB0008058		Up			0.00156891	0.000601274	0.000442114	0.0118888	NA	NA	NA	NA	NA	NA	NA	NA
182	PC aa C42:1	Phosphatidylcholine aa C42:1	Phosphatidylcholines	HMDB0008762, HMDB0008124, HMDB0008283, HMDB0008538, HMDB0008059		NonSig			0.00122167	0.064045	0.000652088	0.262826	NA	NA	NA	NA	NA	NA	NA	NA
183	PC aa C42:2	Phosphatidylcholine aa C42:2	Phosphatidylcholines	HMDB0008157, HMDB0008795, HMDB0008125, HMDB0008763, HMDB0008092, HMDB0008316, HMDB0008794, HMDB0008602, HMDB0008284, HMDB0008348, HMDB0008539, HMDB0011330, HMDB0008570		Up	NonSig		0.00121853	0.0253825	0.000536565	0.139765	-0.000173235	0.936082	0.00215364	0.982831	NA	NA	NA	NA
184	PC aa C42:4	Phosphatidylcholine aa C42:4	Phosphatidylcholines	HMDB0008191		NonSig			0.00129074	0.128126	0.000840992	0.419058	NA	NA	NA	NA	NA	NA	NA	NA
185	PC aa C42:5	Phosphatidylcholine aa C42:5	Phosphatidylcholines	HMDB08287		Up			0.0010107	0.0460145	0.000499979	0.219959	NA	NA	NA	NA	NA	NA	NA	NA
186	PC aa C42:6	Phosphatidylcholine aa C42:6	Phosphatidylcholines	HMDB0008288		NonSig			0.000584492	0.387961	0.00067395	0.76636	NA	NA	NA	NA	NA	NA	NA	NA
187	PC ae C30:0	Phosphatidylcholine ae C30:0	Phosphatidylcholines	HMDB0013341		NonSig			-0.000829647	0.497972	0.00121959	0.833896	NA	NA	NA	NA	NA	NA	NA	NA
188	PC ae C30:1	Phosphatidylcholine ae C30:1	Phosphatidylcholines	HMDB0013402, HMDB0013403		NonSig	NonSig		0.000680377	0.490944	0.000983969	0.833896	0.000761509	0.655173	0.00169902	0.880782	NA	NA	NA	NA
189	PC ae C30:2	Phosphatidylcholine ae C30:2	Phosphatidylcholines	HMDB0013410		NonSig			0.00162732	0.186759	0.0012238	0.527535	NA	NA	NA	NA	NA	NA	NA	NA
190	PC ae C32:1	Phosphatidylcholine ae C32:1	Phosphatidylcholines	HMDB0013404, HMDB0007896, HMDB0007994		NonSig	NonSig		0.000830985	0.0779769	0.000466426	0.300177	0.00120844	0.263441	0.00107328	0.592743	NA	NA	NA	NA
191	PC ae C32:2	Phosphatidylcholine ae C32:2	Phosphatidylcholines	HMDB0013411		Up	NonSig		0.00146969	0.00396412	0.000497799	0.041967	0.000608367	0.54597	0.00100341	0.827459	NA	NA	NA	NA
192	PC ae C34:0	Phosphatidylcholine ae C34:0	Phosphatidylcholines	HMDB0013405		NonSig			0.00105715	0.103244	0.000642653	0.370542	NA	NA	NA	NA	NA	NA	NA	NA
193	PC ae C34:1	Phosphatidylcholine ae C34:1	Phosphatidylcholines	HMDB0013426		Up	Up		0.00133925	0.00405198	0.000454759	0.041967	0.00263924	0.00170213	0.000813714	0.0188543	NA	NA	NA	NA
194	PC ae C34:2	Phosphatidylcholine ae C34:2	Phosphatidylcholines	HMDB0011151	CAS-88542-95-4	NonSig	NonSig		0.000307118	0.530168	0.000487462	0.842874	0.00110631	0.108432	0.000681744	0.346982	NA	NA	NA	NA
195	PC ae C34:3	Phosphatidylcholine ae C34:3	Phosphatidylcholines	HMDB0013413		Down	Down		-0.00145842	0.0196304	0.000614554	0.11817	-0.00159218	0.0245905	0.000695434	0.125918	NA	NA	NA	NA
196	PC ae C36:0	Phosphatidylcholine ae C36:0	Phosphatidylcholines	HMDB13406, HMDB0013417		NonSig			-0.00194345	0.336031	0.00201001	0.73825	NA	NA	NA	NA	NA	NA	NA	NA
197	PC ae C36:1	Phosphatidylcholine ae C36:1	Phosphatidylcholines	HMDB0013427, HMDB0013414		Up	NonSig		0.00200077	0.0136405	0.000796199	0.10057	0.00143347	0.397831	0.00168666	0.743996	NA	NA	NA	NA
198	PC ae C36:2	Phosphatidylcholine ae C36:2	Phosphatidylcholines	HMDB0013418, HMDB0013428, HMDB0011243		Up	NonSig		0.00101837	0.0271631	0.000453922	0.147699	-0.000151671	0.801911	0.000602636	0.91647	NA	NA	NA	NA
199	PC ae C36:3	Phosphatidylcholine ae C36:3	Phosphatidylcholines	HMDB0013429, HMDB0013425		NonSig	NonSig		-0.000104674	0.817786	0.000453085	0.964057	0.000327822	0.643638	0.000706035	0.880782	NA	NA	NA	NA
200	PC ae C36:4	Phosphatidylcholine ae C36:4	Phosphatidylcholines	HMDB0013435, HMDB0013407	CAS-86288-11-1	NonSig	NonSig		-0.000984427	0.104246	0.000600204	0.370542	-0.000584485	0.357007	0.000631031	0.704234	NA	NA	NA	NA
201	PC ae C36:5	Phosphatidylcholine ae C36:5	Phosphatidylcholines	HMDB0013415, HMDB0011220		NonSig	NonSig		-0.000727141	0.390331	0.00084265	0.76636	0.000238919	0.789767	0.000893236	0.909811	NA	NA	NA	NA
202	PC ae C38:0	Phosphatidylcholine ae C38:0	Phosphatidylcholines	HMDB0013408, HMDB0013419		Up			0.00205837	0.0244128	0.000900166	0.136148	NA	NA	NA	NA	NA	NA	NA	NA
203	PC ae C38:2	Phosphatidylcholine ae C38:2	Phosphatidylcholines	HMDB0013416, HMDB0013430		NonSig	NonSig		0.000551782	0.251052	0.00047783	0.650046	0.0015449	0.136146	0.00102658	0.400102	NA	NA	NA	NA
204	PC ae C38:3	Phosphatidylcholine ae C38:3	Phosphatidylcholines	HMDB0013436, HMDB0013431		NonSig	NonSig		0.000364508	0.445524	0.000475826	0.810891	3.67e-05	0.95198	0.00060744	0.982831	NA	NA	NA	NA
205	PC ae C38:4	Phosphatidylcholine ae C38:4	Phosphatidylcholines	HMDB0013420		NonSig	NonSig		7.11e-05	0.8991	0.000559533	0.984061	2.71e-05	0.959642	0.000533448	0.982831	NA	NA	NA	NA
206	PC ae C38:5	Phosphatidylcholine ae C38:5	Phosphatidylcholines	HMDB11253, HMDB0013432		NonSig	NonSig		0.000404062	0.403218	0.000481255	0.778634	0.000745637	0.346605	0.000787725	0.69321	NA	NA	NA	NA
207	PC ae C38:6	Phosphatidylcholine ae C38:6	Phosphatidylcholines	HMDB0013409		Up	NonSig	NonSig	0.00148223	0.0155695	0.00060186	0.10753	0.0015719	0.0873471	0.00090861	0.299476	-0.00423646	0.0889364	0.00245904	0.185778
208	PC ae C40:1	Phosphatidylcholine ae C40:1	Phosphatidylcholines	HMDB0013433		NonSig	Up		0.000129654	0.858742	0.000726541	0.967754	0.00724835	0.000345131	0.00194148	0.0055221	NA	NA	NA	NA
209	PC ae C40:2	Phosphatidylcholine ae C40:2	Phosphatidylcholines	HMDB0013437		Up		Down	0.00161698	0.00373515	0.000544002	0.0416613	NA	NA	NA	NA	-0.00462822	0.0422415	0.00224074	0.120324
210	PC ae C40:3	Phosphatidylcholine ae C40:3	Phosphatidylcholines	HMDB0013445, HMDB0013446		NonSig			2.44e-05	0.97836	0.000898813	0.994641	NA	NA	NA	NA	NA	NA	NA	NA
211	PC ae C40:4	Phosphatidylcholine ae C40:4	Phosphatidylcholines	HMDB0013442		NonSig	NonSig		0.000390498	0.376632	0.000439631	0.76636	-0.000366313	0.535531	0.00058876	0.827459	NA	NA	NA	NA
212	PC ae C40:5	Phosphatidylcholine ae C40:5	Phosphatidylcholines	HMDB0013444		Up	NonSig		0.00102232	0.0203742	0.000433454	0.11817	0.00180414	0.274167	0.00163894	0.607385	NA	NA	NA	NA
213	PC ae C40:6	Phosphatidylcholine ae C40:6	Phosphatidylcholines	HMDB0013422		Up	NonSig		0.00253256	1.22e-05	0.000548851	0.000589541	0.0021096	0.0732993	0.00116299	0.263878	NA	NA	NA	NA
214	PC ae C42:1	Phosphatidylcholine ae C42:1	Phosphatidylcholines	HMDB0013434, HMDB0013447		NonSig			-0.00018059	0.772662	0.000623344	0.960041	NA	NA	NA	NA	NA	NA	NA	NA
215	PC ae C42:2	Phosphatidylcholine ae C42:2	Phosphatidylcholines	HMDB0013438		NonSig	NonSig		0.000818269	0.0605506	0.000430867	0.260455	0.000755211	0.668244	0.00175593	0.880782	NA	NA	NA	NA
216	PC ae C42:3	Phosphatidylcholine ae C42:3	Phosphatidylcholines	HMDB0013458, HMDB0013459		Up	NonSig		0.00125276	0.0109301	0.000482685	0.0880483	0.00105923	0.553484	0.00178031	0.827459	NA	NA	NA	NA
217	PC ae C42:4	Phosphatidylcholine ae C42:4	Phosphatidylcholines	HMDB0013448, HMDB0013454		NonSig	NonSig		0.000846762	0.0885361	0.000492118	0.329173	0.00344105	0.235913	0.00288216	0.57668	NA	NA	NA	NA
218	PC ae C42:5	Phosphatidylcholine ae C42:5	Phosphatidylcholines	HMDB0013451		NonSig			0.000683711	0.0774771	0.000383107	0.300177	NA	NA	NA	NA	NA	NA	NA	NA
219	PC ae C44:3	Phosphatidylcholine ae C44:3	Phosphatidylcholines	HMDB0013449, HMDB0013452		NonSig			0.00047929	0.741379	0.00144808	0.958678	NA	NA	NA	NA	NA	NA	NA	NA
220	PC ae C44:4	Phosphatidylcholine ae C44:4	Phosphatidylcholines	HMDB0013455, HMDB0013453, HMDB0013460		Up			0.00187939	0.00681489	0.000679562	0.06176	NA	NA	NA	NA	NA	NA	NA	NA
221	PC ae C44:5	Phosphatidylcholine ae C44:5	Phosphatidylcholines	HMDB0013456		NonSig	Up		0.000952001	0.0535221	0.000487021	0.24766	0.00728924	0.00126004	0.00218292	0.0151205	NA	NA	NA	NA
222	PC ae C44:6	Phosphatidylcholine ae C44:6	Phosphatidylcholines	HMDB0013450, HMDB0013457		NonSig	NonSig		-0.000144536	0.719752	0.00040166	0.950499	-0.00227338	0.213992	0.00181542	0.54061	NA	NA	NA	NA
223	PEA	Phenylethylamine	Biogenic Amines	HMDB0012275	CAS-64-04-0			NonSig	NA	NA	NA	NA	NA	NA	NA	NA	-0.00432279	0.25276	0.00375143	0.369536
224	Phe	Phenylalanine	Amino Acids	HMDB00159	CAS-63-91-2, CAS-150-30-1, CAS-673-06-3	NonSig	NonSig	Down	0.000369966	0.306844	0.000360121	0.706476	0.000762128	0.246798	0.000653408	0.57668	-0.00401565	0.00754088	0.00146324	0.0373075
225	Pro	Proline	Amino Acids	HMDB00162, HMDB03411	CAS-147-85-3, CAS-609-36-9, CAS-344-25-2	NonSig	NonSig		0.000356765	0.597774	0.000673948	0.88748	-0.00131425	0.142159	0.000886879	0.401391	NA	NA	NA	NA
226	ProBetaine	Proline betaine	Amino Acid Related	HMDB0004827	CAS-471-87-4	Up	Up	Up	0.0139101	2.51e-07	0.00250557	2.18e-05	0.00646504	0.00095082	0.00188633	0.0124471	0.0107655	0.0100011	0.00407606	0.0406511
227	Putrescine	Putrescine	Biogenic Amines	HMDB01414	CAS-110-60-1		Up	NonSig	NA	NA	NA	NA	0.00294867	0.0293519	0.00132998	0.132083	-0.00345897	0.112744	0.00215607	0.207802
228	Sarcosine	Sarcosine	Amino Acid Related	HMDB00271	CAS-107-97-1	NonSig	NonSig	NonSig	-0.00029064	0.462304	0.000393811	0.820466	-0.00108687	0.686205	0.00268079	0.880782	1.88e-05	0.989227	0.00138718	0.989227
229	SDMA	Symmetric dimethylarginine	Amino Acid Related	HMDB03334	CAS-30344-00-4	Up	Up	Down	0.00210213	2.54e-05	0.000474989	0.000921371	0.00344901	3.55e-06	0.000693969	0.000170216	-0.00364998	0.0105211	0.00139187	0.0406511
230	Ser	Serine	Amino Acids	HMDB00187, HMDB03406	CAS-56-45-1, CAS-302-84-1, CAS-312-84-5	NonSig	NonSig	Down	-0.000504727	0.367421	0.000557347	0.76636	-0.000418024	0.558543	0.000711676	0.827459	-0.00381724	0.00753003	0.00139068	0.0373075
231	Serotonin	Serotonin	Biogenic Amines	HMDB00259	CAS-50-67-9			Down	NA	NA	NA	NA	NA	NA	NA	NA	-0.00656188	0.000120937	0.00162003	0.00284202
232	SM (OH) C14:1	Hydroxysphingomyelin C14:1	Sphingomyelins	HMDB0013462		Up	NonSig		0.00213465	0.00125155	0.000641921	0.0181475	0.000147963	0.861208	0.000843668	0.968859	NA	NA	NA	NA
233	SM (OH) C16:1	Hydroxysphingomyelin C16:1	Sphingomyelins	HMDB0013463		Up	NonSig		0.00217054	0.000694367	0.00061917	0.0131326	-0.000355445	0.694412	0.000901586	0.880782	NA	NA	NA	NA
234	SM (OH) C22:1	Hydroxysphingomyelin C22:1	Sphingomyelins	HMDB0013466		Up	NonSig		0.00119469	0.0456567	0.000590006	0.219959	-0.000397182	0.706868	0.00105252	0.882657	NA	NA	NA	NA
235	SM (OH) C22:2	Hydroxysphingomyelin C22:2	Sphingomyelins	HMDB0013467		Up	NonSig		0.00175062	0.00104003	0.00051752	0.0161576	0.000589358	0.377922	0.000664832	0.716063	NA	NA	NA	NA
236	SM (OH) C24:1	Hydroxysphingomyelin C24:1	Sphingomyelins	HMDB0013469		Up	NonSig		0.00145124	0.0184878	0.000605555	0.11817	-0.001508	0.240775	0.00127634	0.57668	NA	NA	NA	NA
237	SM C16:0	Sphingomyelin C16:0	Sphingomyelins	HMDB0061712, HMDB0010169	CAS-6254-89-3	Up	NonSig		0.00132807	0.000982396	0.000390582	0.0158275	-0.000237344	0.769896	0.000808752	0.907834	NA	NA	NA	NA
238	SM C16:1	Sphingomyelin C16:1	Sphingomyelins			Up	NonSig		0.00225654	0.000145721	0.000570343	0.00372874	0.000693332	0.333656	0.000712981	0.686379	NA	NA	NA	NA
239	SM C18:0	Sphingomyelin C18:0	Sphingomyelins	HMDB01348	CAS-58909-84-5	Up	NonSig		0.00141365	0.0208343	0.000601621	0.119249	-0.00111186	0.370053	0.00123366	0.716063	NA	NA	NA	NA
240	SM C18:1	Sphingomyelin C18:1	Sphingomyelins	HMDB0012100, HMDB0012101		Up	NonSig		0.0014069	0.0202375	0.000595845	0.11817	-0.000196633	0.763942	0.000652622	0.907834	NA	NA	NA	NA
241	SM C20:2	Sphingomyelin C20:2	Sphingomyelins			NonSig			0.00100506	0.281726	0.000928428	0.676196	NA	NA	NA	NA	NA	NA	NA	NA
242	SM C24:0	Sphingomyelin C24:0	Sphingomyelins	HMDB0011697	CAS-81902-08-1	NonSig	NonSig	NonSig	0.000573641	0.293617	0.000543219	0.691376	-0.000289535	0.775442	0.00101167	0.907834	-0.00307965	0.227438	0.00253117	0.361567
243	SM C24:1	Sphingomyelin C24:1	Sphingomyelins	HMDB0012107		NonSig	NonSig	NonSig	0.000552548	0.444141	0.000719098	0.810891	-0.000504577	0.537385	0.000814694	0.827459	-0.00238333	0.388785	0.00274981	0.507581
244	SM C26:0	Sphingomyelin C26:0	Sphingomyelins	HMDB0011698		NonSig	NonSig		0.00106826	0.478334	0.00150085	0.828985	0.000320682	0.889743	0.00230613	0.969593	NA	NA	NA	NA
245	SM C26:1	Sphingomyelin C26:1	Sphingomyelins	HMDB0013461		Up	NonSig		0.00182742	0.00770956	0.000671386	0.0670732	3.64e-05	0.986074	0.00207931	0.989928	NA	NA	NA	NA
246	Spermidine	Spermidine	Biogenic Amines	HMDB01257	CAS-124-20-9		NonSig		NA	NA	NA	NA	0.001207	0.196789	0.0009276	0.523391	NA	NA	NA	NA
247	t4-OH-Pro	trans-4-Hydroxyproline	Amino Acid Related	HMDB00725, HMDB0006055	CAS-51-35-4, CAS-2584-71-6	NonSig	NonSig	Down	-0.00158788	0.104142	0.00096783	0.370542	-0.000799784	0.479895	0.00112697	0.812998	-0.00525136	0.0156532	0.00212456	0.0544963
248	Taurine	Taurine	Amino Acid Related	HMDB00251	CAS-107-35-7	NonSig			0.000705228	0.424168	0.00087864	0.793571	NA	NA	NA	NA	NA	NA	NA	NA
249	TCA	Taurocholic acid	Bile Acids	HMDB00036	CAS-81-24-3	NonSig			-0.00271163	0.384271	0.00310236	0.76636	NA	NA	NA	NA	NA	NA	NA	NA
250	TCDCA	Taurochenodeoxycholic acid	Bile Acids	HMDB00951	CAS-516-35-8	NonSig			-0.00371618	0.227533	0.00305983	0.603518	NA	NA	NA	NA	NA	NA	NA	NA
251	TDCA	Taurodeoxycholic acid	Bile Acids	HMDB00896	CAS-516-50-7	NonSig		NonSig	-0.00306149	0.271014	0.0027653	0.669835	NA	NA	NA	NA	-0.00431548	0.199234	0.00333275	0.322897
252	TG(14:0_34:0)	Triacylglyceride (14:0_34:0)	Triglycerides	HMDB0068866, HMDB0108556		NonSig			0.00144371	0.617502	0.00288152	0.898372	NA	NA	NA	NA	NA	NA	NA	NA
253	TG(14:0_34:1)	Triacylglyceride (14:0_34:1)	Triglycerides	HMDB0042275	CAS-99131-43-8	NonSig			-0.000457928	0.810602	0.00190558	0.964057	NA	NA	NA	NA	NA	NA	NA	NA
254	TG(14:0_34:2)	Triacylglyceride (14:0_34:2)	Triglycerides	HMDB0042282, HMDB0042136, HMDB0042078, HMDB0042310, HMDB0042311		NonSig			-0.000610869	0.721068	0.00170595	0.950499	NA	NA	NA	NA	NA	NA	NA	NA
255	TG(14:0_34:3)	Triacylglyceride (14:0_34:3)	Triglycerides	HMDB0042316, HMDB0042073, HMDB0042079, HMDB0042144, HMDB0042137		NonSig			-0.00101808	0.503265	0.00151524	0.833896	NA	NA	NA	NA	NA	NA	NA	NA
256	TG(14:0_35:2)	Triacylglyceride (14:0_35:2)	Triglycerides	HMDB0042108		NonSig			-0.000237925	0.931778	0.00277197	0.988594	NA	NA	NA	NA	NA	NA	NA	NA
257	TG(14:0_36:1)	Triacylglyceride (14:0_36:1)	Triglycerides	HMDB0042161, HMDB0042276, HMDB0042305, HMDB0042074, HMDB0042132		NonSig			0.0004134	0.77944	0.00147203	0.960499	NA	NA	NA	NA	NA	NA	NA	NA
258	TG(14:0_36:2)	Triacylglyceride (14:0_36:2)	Triglycerides	HMDB0062639, HMDB0042166, HMDB0042312, HMDB0042081, HMDB0042138, HMDB0042284	CAS-35804-98-9, CAS-158298-95-4	NonSig			0.000477647	0.741428	0.0014434	0.958678	NA	NA	NA	NA	NA	NA	NA	NA
259	TG(14:0_36:3)	Triacylglyceride (14:0_36:3)	Triglycerides	HMDB0042167, HMDB0042174, HMDB0042376, HMDB0042291, HMDB0042146, HMDB0042140, HMDB0042175, HMDB0042526		NonSig			-0.000429746	0.75563	0.00137689	0.960041	NA	NA	NA	NA	NA	NA	NA	NA
260	TG(14:0_36:4)	Triacylglyceride (14:0_36:4)	Triglycerides	HMDB0042384, HMDB0042377, HMDB0042313, HMDB0042082, HMDB0042146, HMDB0042140, HMDB0042175, HMDB0042526		NonSig			-0.00104304	0.471319	0.00144226	0.823389	NA	NA	NA	NA	NA	NA	NA	NA
261	TG(14:0_38:4)	Triacylglyceride (14:0_38:4)	Triglycerides	HMDB0042176, HMDB0042170, HMDB0042762, HMDB0042142, HMDB0042373, HMDB0042785		NonSig			-0.00114095	0.645116	0.00246951	0.911122	NA	NA	NA	NA	NA	NA	NA	NA
262	TG(14:0_38:5)	Triacylglyceride (14:0_38:5)	Triglycerides	HMDB0042792, HMDB0042386, HMDB0042380, HMDB0042594, HMDB0042587, HMDB0042523, HMDB0042177, HMDB0042322, HMDB0042148, HMDB0042143		NonSig			-0.00310787	0.235581	0.00260381	0.617335	NA	NA	NA	NA	NA	NA	NA	NA
263	TG(16:0_28:2)	Triacylglyceride (16:0_28:2)	Triglycerides	HMDB0044030		NonSig			0.000867288	0.768105	0.0029331	0.960041	NA	NA	NA	NA	NA	NA	NA	NA
264	TG(16:0_30:2)	Triacylglyceride (16:0_30:2)	Triglycerides	HMDB0047771, HMDB0042996, HMDB0043192		NonSig			-0.00207372	0.410901	0.00251081	0.785869	NA	NA	NA	NA	NA	NA	NA	NA
265	TG(16:0_32:0)	Triacylglyceride (16:0_32:0)	Triglycerides	HMDB0005356, HMDB0106343, HMDB0108556, HMDB0110280, HMDB0063701	CAS-555-44-2	NonSig			-0.00060986	0.830232	0.00283671	0.965034	NA	NA	NA	NA	NA	NA	NA	NA
266	TG(16:0_32:1)	Triacylglyceride (16:0_32:1)	Triglycerides	HMDB05359, HMDB0044726	CAS-99131-43-8	NonSig			-0.000903342	0.650771	0.00198923	0.913178	NA	NA	NA	NA	NA	NA	NA	NA
267	TG(16:0_32:2)	Triacylglyceride (16:0_32:2)	Triglycerides	HMDB05376, HMDB0047772, HMDB0047773, HMDB0042136	CAS-74257-22-0	NonSig			-0.000963474	0.592499	0.00179412	0.88748	NA	NA	NA	NA	NA	NA	NA	NA
268	TG(16:0_32:3)	Triacylglyceride (16:0_32:3)	Triglycerides	HMDB0047778, HMDB0042144, HMDB0042137		NonSig			-0.00162894	0.390762	0.00188943	0.76636	NA	NA	NA	NA	NA	NA	NA	NA
269	TG(16:0_33:1)	Triacylglyceride (16:0_33:1)	Triglycerides	HMDB0043026, HMDB0043027		NonSig			0.000815708	0.641534	0.00174657	0.909014	NA	NA	NA	NA	NA	NA	NA	NA
270	TG(16:0_33:2)	Triacylglyceride (16:0_33:2)	Triglycerides	HMDB0043032		NonSig			9.66e-05	0.945813	0.00141697	0.991128	NA	NA	NA	NA	NA	NA	NA	NA
271	TG(16:0_34:0)	Triacylglyceride (16:0_34:0)	Triglycerides	HMDB0063117, HMDB0066203, HMDB0067687, HMDB0106373, HMDB0110300, HMDB0108576	CAS-2177-98-2, CAS-2177-97-1	NonSig			-0.000216708	0.903563	0.00178386	0.984061	NA	NA	NA	NA	NA	NA	NA	NA
272	TG(16:0_34:1)	Triacylglyceride (16:0_34:1)	Triglycerides	HMDB05374, HMDB05360, HMDB0045532	CAS-1867-91-0, CAS-2190-25-2	NonSig			-0.000551637	0.737002	0.00163787	0.958678	NA	NA	NA	NA	NA	NA	NA	NA
273	TG(16:0_34:2)	Triacylglyceride (16:0_34:2)	Triglycerides	HMDB05362, HMDB05377	CAS-2442-56-0, CAS-81637-60-7	NonSig			-0.000425155	0.776086	0.00149059	0.960041	NA	NA	NA	NA	NA	NA	NA	NA
274	TG(16:0_34:3)	Triacylglyceride (16:0_34:3)	Triglycerides	HMDB05379, HMDB10417		NonSig			7.67e-05	0.961935	0.00160287	0.994641	NA	NA	NA	NA	NA	NA	NA	NA
275	TG(16:0_34:4)	Triacylglyceride (16:0_34:4)	Triglycerides	HMDB0044074, HMDB0044067, HMDB0047775, HMDB0042146, HMDB0042140, HMDB0043907, HMDB0044074, HMDB0044067		NonSig			-0.000815955	0.590848	0.00151266	0.88748	NA	NA	NA	NA	NA	NA	NA	NA
276	TG(16:0_35:1)	Triacylglyceride (16:0_35:1)	Triglycerides	HMDB0043028, HMDB0044523		NonSig			0.00155539	0.415551	0.00190215	0.789366	NA	NA	NA	NA	NA	NA	NA	NA
277	TG(16:0_35:2)	Triacylglyceride (16:0_35:2)	Triglycerides	HMDB0011700		NonSig			0.000346871	0.822478	0.00154182	0.965034	NA	NA	NA	NA	NA	NA	NA	NA
278	TG(16:0_35:3)	Triacylglyceride (16:0_35:3)	Triglycerides	HMDB0011701, HMDB0043035, HMDB0043029		NonSig			-0.000388869	0.763476	0.00128861	0.960041	NA	NA	NA	NA	NA	NA	NA	NA
279	TG(16:0_36:2)	Triacylglyceride (16:0_36:2)	Triglycerides	HMDB05382, HMDB05369, HMDB05378	CAS-2535-35-5, CAS-2190-30-9, CAS-1716-07-0, CAS-2190-12-7	NonSig			0.000592113	0.622912	0.00120026	0.899952	NA	NA	NA	NA	NA	NA	NA	NA
280	TG(16:0_36:3)	Triacylglyceride (16:0_36:3)	Triglycerides	HMDB05384, HMDB0043927, HMDB0043934, HMDB0047783, HMDB0043895, HMDB0043901	CAS-2680-59-3, CAS-2534-97-6	NonSig			-2.97e-05	0.978635	0.00110511	0.994641	NA	NA	NA	NA	NA	NA	NA	NA
281	TG(16:0_36:4)	Triacylglyceride (16:0_36:4)	Triglycerides	HMDB05390, HMDB05363	CAS-263386-70-5, CAS-2190-15-0, CAS-78144-20-4	NonSig			-0.000521482	0.674287	0.00123702	0.922373	NA	NA	NA	NA	NA	NA	NA	NA
282	TG(16:0_36:5)	Triacylglyceride (16:0_36:5)	Triglycerides	HMDB05380, HMDB0044131, HMDB0047784, HMDB0044270, HMDB0044263, HMDB0043909, HMDB0042148, HMDB0042143	CAS-148691-18-3	NonSig			-0.000662811	0.604379	0.00127506	0.889104	NA	NA	NA	NA	NA	NA	NA	NA
283	TG(16:0_36:6)	Triacylglyceride (16:0_36:6)	Triglycerides	HMDB0044298, HMDB0044291, HMDB0044494, HMDB0044487, HMDB0044271, HMDB0044077, HMDB0047790, HMDB0047785, HMDB0042149		NonSig			0.0012438	0.49379	0.0018107	0.833896	NA	NA	NA	NA	NA	NA	NA	NA
284	TG(16:0_38:1)	Triacylglyceride (16:0_38:1)	Triglycerides	HMDB05381, HMDB05368	CAS-81655-42-7, CAS-81637-57-2, CAS-669762-61-2, CAS-675876-04-7	NonSig			0.00111224	0.648368	0.00243128	0.912751	NA	NA	NA	NA	NA	NA	NA	NA
285	TG(16:0_38:2)	Triacylglyceride (16:0_38:2)	Triglycerides	HMDB05383, HMDB05388		NonSig			0.00116873	0.445323	0.00152498	0.810891	NA	NA	NA	NA	NA	NA	NA	NA
286	TG(16:0_38:3)	Triacylglyceride (16:0_38:3)	Triglycerides	HMDB05389, HMDB0044279, HMDB0044475,HMDB0044071, HMDB0043929, HMDB0043923		NonSig			-0.00133199	0.255183	0.00116362	0.656833	NA	NA	NA	NA	NA	NA	NA	NA
287	TG(16:0_38:4)	Triacylglyceride (16:0_38:4)	Triglycerides	HMDB05370, HMDB0043904, HMDB0044503, HMDB0044482, HMDB0044286, HMDB0044119		NonSig			-0.00176882	0.164253	0.00126198	0.487452	NA	NA	NA	NA	NA	NA	NA	NA
288	TG(16:0_38:5)	Triacylglyceride (16:0_38:5)	Triglycerides	HMDB05385, HMDB0043937, HMDB0044259, HMDB0043910, HMDB0043905, HMDB0044072, HMDB0044510		NonSig			-0.00118936	0.298075	0.00113678	0.697112	NA	NA	NA	NA	NA	NA	NA	NA
289	TG(16:0_38:6)	Triacylglyceride (16:0_38:6)	Triglycerides	HMDB10418, HMDB05391	CAS-214038-32-1	NonSig			0.000324871	0.771938	0.0011177	0.960041	NA	NA	NA	NA	NA	NA	NA	NA
290	TG(16:0_38:7)	Triacylglyceride (16:0_38:7)	Triglycerides	HMDB0067816, HMDB0063700, HMDB0065998, HMDB0110609		Up			0.00534231	0.00293094	0.00174983	0.0335928	NA	NA	NA	NA	NA	NA	NA	NA
291	TG(16:0_40:6)	Triacylglyceride (16:0_40:6)	Triglycerides	HMDB0044134, HMDB0044129, HMDB0044268, HMDB0043939, HMDB0044161, HMDB0044519		NonSig			0.000767013	0.497934	0.00112742	0.833896	NA	NA	NA	NA	NA	NA	NA	NA
292	TG(16:0_40:7)	Triacylglyceride (16:0_40:7)	Triglycerides	HMDB0067085, HMDB0067834, HMDB0063773, HMDB0044296, HMDB0044135, HMDB0044274, HMDB0044269, HMDB0044492		NonSig			0.00159674	0.258193	0.00140382	0.657893	NA	NA	NA	NA	NA	NA	NA	NA
293	TG(16:0_40:8)	Triacylglyceride (16:0_40:8)	Triglycerides	HMDB05392, HMDB0044498, HMDB0044493, HMDB0044302, HMDB0044297, HMDB0044275, HMDB0044520, HMDB0044384, HMDB0005392, HMDB0044552, HMDB0044546		Up			0.00367399	0.0177971	0.00152364	0.11817	NA	NA	NA	NA	NA	NA	NA	NA
294	TG(16:1_28:0)	Triacylglyceride (16:1_28:0)	Triglycerides	HMDB0042069		NonSig			-0.00271802	0.31872	0.00271179	0.717554	NA	NA	NA	NA	NA	NA	NA	NA
295	TG(16:1_30:1)	Triacylglyceride (16:1_30:1)	Triglycerides	HMDB0042309, HMDB0047771	CAS-51604-51-4	NonSig			-0.00202191	0.368601	0.00223824	0.76636	NA	NA	NA	NA	NA	NA	NA	NA
296	TG(16:1_32:0)	Triacylglyceride (16:1_32:0)	Triglycerides	HMDB05359, HMDB0042304		NonSig			-0.00099211	0.60405	0.00190679	0.889104	NA	NA	NA	NA	NA	NA	NA	NA
297	TG(16:1_32:1)	Triacylglyceride (16:1_32:1)	Triglycerides	HMDB0044888, HMDB05376	CAS-74257-22-0	NonSig			-0.000175931	0.921366	0.00177756	0.988311	NA	NA	NA	NA	NA	NA	NA	NA
298	TG(16:1_32:2)	Triacylglyceride (16:1_32:2)	Triglycerides	HMDB0005432, HMDB0047910, HMDB0047911, HMDB0042316	CAS-20246-55-3	NonSig			-0.000384054	0.8004	0.00151482	0.964057	NA	NA	NA	NA	NA	NA	NA	NA
299	TG(16:1_33:1)	Triacylglyceride (16:1_33:1)	Triglycerides	HMDB0043200, HMDB0043201		NonSig			-0.000114984	0.943462	0.0016171	0.991128	NA	NA	NA	NA	NA	NA	NA	NA
300	TG(16:1_34:0)	Triacylglyceride (16:1_34:0)	Triglycerides	HMDB05374, HMDB0042305		NonSig			-0.000165882	0.922424	0.00169897	0.988311	NA	NA	NA	NA	NA	NA	NA	NA
301	TG(16:1_34:1)	Triacylglyceride (16:1_34:1)	Triglycerides	HMDB0044889, HMDB05377, HMDB0045688	CAS-81637-60-7	NonSig			0.000278013	0.867217	0.00165836	0.97442	NA	NA	NA	NA	NA	NA	NA	NA
302	TG(16:1_34:2)	Triacylglyceride (16:1_34:2)	Triglycerides	HMDB05433, HMDB0047912, HMDB0005379	CAS-107196-42-9, CAS-34-1616	NonSig			-5.33e-05	0.971339	0.0014788	0.994641	NA	NA	NA	NA	NA	NA	NA	NA
303	TG(16:1_34:3)	Triacylglyceride (16:1_34:3)	Triglycerides	HMDB05435, HMDB0044074, HMDB0044067, HMDB0042313		NonSig			8.53e-05	0.953548	0.00146051	0.994641	NA	NA	NA	NA	NA	NA	NA	NA
304	TG(16:1_36:1)	Triacylglyceride (16:1_36:1)	Triglycerides	HMDB05378, HMDB0046458, HMDB0045689, HMDB05423		NonSig			0.000972514	0.454827	0.00129593	0.816685	NA	NA	NA	NA	NA	NA	NA	NA
305	TG(16:1_36:2)	Triacylglyceride (16:1_36:2)	Triglycerides	HMDB05438, HMDB05425, HMDB05434		NonSig			0.00111173	0.382334	0.00126673	0.76636	NA	NA	NA	NA	NA	NA	NA	NA
306	TG(16:1_36:3)	Triacylglyceride (16:1_36:3)	Triglycerides	HMDB05440, HMDB0047921, HMDB0048494, HMDB0048487, HMDB0044063		NonSig			0.000537375	0.66997	0.00125701	0.91936	NA	NA	NA	NA	NA	NA	NA	NA
307	TG(16:1_36:4)	Triacylglyceride (16:1_36:4)	Triglycerides	HMDB05446, HMDB05380		NonSig			-0.000126561	0.925333	0.00134689	0.988594	NA	NA	NA	NA	NA	NA	NA	NA
308	TG(16:1_36:5)	Triacylglyceride (16:1_36:5)	Triglycerides	HMDB05436, HMDB0048758, HMDB0048751, HMDB0042328, HMDB0042323, HMDB0047922, HMDB0048649, HMDB0044077		NonSig			0.000711488	0.597126	0.00134166	0.88748	NA	NA	NA	NA	NA	NA	NA	NA
309	TG(16:1_38:3)	Triacylglyceride (16:1_38:3)	Triglycerides	HMDB0046079, HMDB05445, HMDB0045897		NonSig			0.00130545	0.42501	0.00162943	0.793571	NA	NA	NA	NA	NA	NA	NA	NA
310	TG(16:1_38:4)	Triacylglyceride (16:1_38:4)	Triglycerides	HMDB0046105, HMDB05426, HMDB0048768, HMDB0048922, HMDB0048637, HMDB0044072		NonSig		Up	-0.000262704	0.869138	0.00159027	0.97442	NA	NA	NA	NA	0.00942191	0.000348632	0.00251725	0.00468163
311	TG(16:1_38:5)	Triacylglyceride (16:1_38:5)	Triglycerides	HMDB05441, HMDB0048650, HMDB0048944, HMDB0048747, HMDB0048602, HMDB0048497, HMDB0044078, HMDB0044073		NonSig			4.5e-05	0.975605	0.00146717	0.994641	NA	NA	NA	NA	NA	NA	NA	NA
312	TG(17:0_32:1)	Triacylglyceride (17:0_32:1)	Triglycerides			NonSig			0.000918096	0.606347	0.00177582	0.889104	NA	NA	NA	NA	NA	NA	NA	NA
313	TG(17:0_34:1)	Triacylglyceride (17:0_34:1)	Triglycerides			NonSig			0.000189093	0.897794	0.00146824	0.984061	NA	NA	NA	NA	NA	NA	NA	NA
314	TG(17:0_34:2)	Triacylglyceride (17:0_34:2)	Triglycerides			NonSig			9.05e-06	0.994029	0.00120581	0.99654	NA	NA	NA	NA	NA	NA	NA	NA
315	TG(17:0_34:3)	Triacylglyceride (17:0_34:3)	Triglycerides			NonSig			-0.000887992	0.712963	0.00240668	0.948438	NA	NA	NA	NA	NA	NA	NA	NA
316	TG(17:0_36:3)	Triacylglyceride (17:0_36:3)	Triglycerides			NonSig			0.000820452	0.463988	0.0011159	0.820466	NA	NA	NA	NA	NA	NA	NA	NA
317	TG(17:0_36:4)	Triacylglyceride (17:0_36:4)	Triglycerides			NonSig			-2.17e-05	0.984746	0.00113214	0.996196	NA	NA	NA	NA	NA	NA	NA	NA
318	TG(17:1_32:1)	Triacylglyceride (17:1_32:1)	Triglycerides			NonSig			-0.00106079	0.638621	0.00225162	0.909014	NA	NA	NA	NA	NA	NA	NA	NA
319	TG(17:1_34:1)	Triacylglyceride (17:1_34:1)	Triglycerides			NonSig			0.000451214	0.773774	0.00156534	0.960041	NA	NA	NA	NA	NA	NA	NA	NA
320	TG(17:1_34:2)	Triacylglyceride (17:1_34:2)	Triglycerides		CAS-1094209-16-1	NonSig			-0.000365766	0.809022	0.00150921	0.964057	NA	NA	NA	NA	NA	NA	NA	NA
321	TG(17:1_34:3)	Triacylglyceride (17:1_34:3)	Triglycerides			NonSig			-0.00131073	0.608455	0.00255022	0.889104	NA	NA	NA	NA	NA	NA	NA	NA
322	TG(17:1_36:3)	Triacylglyceride (17:1_36:3)	Triglycerides			NonSig			0.000510443	0.636051	0.00107521	0.909014	NA	NA	NA	NA	NA	NA	NA	NA
323	TG(17:1_36:4)	Triacylglyceride (17:1_36:4)	Triglycerides			NonSig			-0.000520357	0.681167	0.00126262	0.924125	NA	NA	NA	NA	NA	NA	NA	NA
324	TG(17:2_34:2)	Triacylglyceride (17:2_34:2)	Triglycerides			NonSig			-0.00495326	0.0711376	0.00271437	0.286526	NA	NA	NA	NA	NA	NA	NA	NA
325	TG(17:2_36:2)	Triacylglyceride (17:2_36:2)	Triglycerides			NonSig			0.0017127	0.458131	0.00229912	0.81675	NA	NA	NA	NA	NA	NA	NA	NA
326	TG(17:2_36:3)	Triacylglyceride (17:2_36:3)	Triglycerides			NonSig			-0.00109665	0.641078	0.0023449	0.909014	NA	NA	NA	NA	NA	NA	NA	NA
327	TG(17:2_36:4)	Triacylglyceride (17:2_36:4)	Triglycerides			NonSig			0.0018003	0.233087	0.00150023	0.614501	NA	NA	NA	NA	NA	NA	NA	NA
328	TG(17:2_38:5)	Triacylglyceride (17:2_38:5)	Triglycerides			NonSig			-1.35e-05	0.994249	0.00187106	0.99654	NA	NA	NA	NA	NA	NA	NA	NA
329	TG(17:2_38:6)	Triacylglyceride (17:2_38:6)	Triglycerides			NonSig			6.92e-05	0.97395	0.00211256	0.994641	NA	NA	NA	NA	NA	NA	NA	NA
330	TG(18:0_30:1)	Triacylglyceride (18:0_30:1)	Triglycerides	HMDB0044726, HMDB0042304		NonSig			-0.000135462	0.961459	0.002796	0.994641	NA	NA	NA	NA	NA	NA	NA	NA
331	TG(18:0_32:1)	Triacylglyceride (18:0_32:1)	Triglycerides	HMDB0044753, HMDB05374		NonSig			-0.000406292	0.833774	0.00193072	0.965034	NA	NA	NA	NA	NA	NA	NA	NA
332	TG(18:0_32:2)	Triacylglyceride (18:0_32:2)	Triglycerides	HMDB0044889, HMDB0047795, HMDB0047796, HMDB0042166		NonSig			0.000817332	0.661134	0.00185879	0.915902	NA	NA	NA	NA	NA	NA	NA	NA
333	TG(18:0_34:2)	Triacylglyceride (18:0_34:2)	Triglycerides	HMDB05423, HMDB05369	CAS-2190-12-7	NonSig			5.06e-06	0.997216	0.00144664	0.997216	NA	NA	NA	NA	NA	NA	NA	NA
334	TG(18:0_34:3)	Triacylglyceride (18:0_34:3)	Triglycerides	HMDB05425, HMDB0043934, HMDB0043927, HMDB0042163, HMDB0042169		NonSig			3.32e-05	0.977833	0.00119289	0.994641	NA	NA	NA	NA	NA	NA	NA	NA
335	TG(18:0_36:1)	Triacylglyceride (18:0_36:1)	Triglycerides	HMDB05395, HMDB05368, HMDB0045559, HMDB0046333	CAS-2190-29-6, CAS-2846-04-0	NonSig			0.00181638	0.267145	0.00162736	0.664046	NA	NA	NA	NA	NA	NA	NA	NA
336	TG(18:0_36:2)	Triacylglyceride (18:0_36:2)	Triglycerides	HMDB05403, HMDB05397, HMDB05424	CAS-2190-13-8, CAS-2410-28-8, CAS-2410-29-9	NonSig			0.0007635	0.502874	0.0011353	0.833896	NA	NA	NA	NA	NA	NA	NA	NA
337	TG(18:0_36:3)	Triacylglyceride (18:0_36:3)	Triglycerides	HMDB05405, HMDB0044769, HMDB0044762, HMDB0043929, HMDB0043923, HMDB0047806, HMDB0045079, HMDB0045080, HMDB0044923	CAS-88286-50-4, CAS-2190-14-9	NonSig			0.000288899	0.767092	0.000972654	0.960041	NA	NA	NA	NA	NA	NA	NA	NA
338	TG(18:0_36:4)	Triacylglyceride (18:0_36:4)	Triglycerides	HMDB05370, HMDB05411	CAS-2190-18-3, CAS-2190-17-2	NonSig			-1.24e-05	0.990963	0.0010896	0.99654	NA	NA	NA	NA	NA	NA	NA	NA
339	TG(18:0_36:5)	Triacylglyceride (18:0_36:5)	Triglycerides	HMDB05426, HMDB0045093, HMDB0045086, HMDB0043937, HMDB0044959, HMDB0047807, HMDB0042178, HMDB0042173		NonSig			0.000200132	0.834253	0.000953826	0.965034	NA	NA	NA	NA	NA	NA	NA	NA
340	TG(18:0_38:6)	Triacylglyceride (18:0_38:6)	Triglycerides	HMDB05412, HMDB0045298, HMDB0045109, HMDB0048498, HMDB0048493, HMDB0044961, HMDB0043939		NonSig			0.00077297	0.454617	0.00102955	0.816685	NA	NA	NA	NA	NA	NA	NA	NA
341	TG(18:0_38:7)	Triacylglyceride (18:0_38:7)	Triglycerides	HMDB0063278, HMDB0067085, HMDB0110629, HMDB0068595		NonSig			0.00342373	0.0872616	0.00198169	0.327231	NA	NA	NA	NA	NA	NA	NA	NA
342	TG(18:1_26:0)	Triacylglyceride (18:1_26:0)	Triglycerides			NonSig			0.00189019	0.531204	0.00300772	0.842874	NA	NA	NA	NA	NA	NA	NA	NA
343	TG(18:1_28:1)	Triacylglyceride (18:1_28:1)	Triglycerides	HMDB0042280, HMDB0042281	CAS-88286-47-9	NonSig			0.000823974	0.724021	0.00232678	0.951508	NA	NA	NA	NA	NA	NA	NA	NA
344	TG(18:1_30:0)	Triacylglyceride (18:1_30:0)	Triglycerides	HMDB0042130, HMDB0042131, HMDB0042997, HMDB0042998	CAS-99131-43-8	NonSig			-0.000623684	0.747108	0.00192862	0.958678	NA	NA	NA	NA	NA	NA	NA	NA
345	TG(18:1_30:1)	Triacylglyceride (18:1_30:1)	Triglycerides	HMDB0047773, HMDB0047772, HMDB0042310, HMDB0042311	CAS-383189-71-7	NonSig			-0.000609123	0.736737	0.00180666	0.958678	NA	NA	NA	NA	NA	NA	NA	NA
346	TG(18:1_30:2)	Triacylglyceride (18:1_30:2)	Triglycerides	HMDB0047910, HMDB0047911		NonSig			-0.00106995	0.567089	0.00186296	0.865556	NA	NA	NA	NA	NA	NA	NA	NA
347	TG(18:1_31:0)	Triacylglyceride (18:1_31:0)	Triglycerides	HMDB0043026, HMDB0043027		NonSig			0.00273339	0.17789	0.00201394	0.512464	NA	NA	NA	NA	NA	NA	NA	NA
348	TG(18:1_32:0)	Triacylglyceride (18:1_32:0)	Triglycerides	HMDB05360, HMDB0042160, HMDB0042161, HMDB0010416	CAS-1867-91-0, CAS-2190-25-2	NonSig			-0.000322863	0.840329	0.00159818	0.965034	NA	NA	NA	NA	NA	NA	NA	NA
349	TG(18:1_32:1)	Triacylglyceride (18:1_32:1)	Triglycerides	HMDB0062639, HMDB05377, HMDB0047796, HMDB0047795	CAS-35804-98-9, CAS-158298-95-4, CAS-81637-60-7	NonSig			0.000163818	0.91469	0.0015252	0.984877	NA	NA	NA	NA	NA	NA	NA	NA
350	TG(18:1_32:2)	Triacylglyceride (18:1_32:2)	Triglycerides	HMDB05433, HMDB0048590, HMDB0047956, HMDB0047957, HMDB0047933, HMDB0047934, HMDB0042376	CAS-107196-42-9, CAS-34-1616	NonSig			-0.00028624	0.82703	0.00130638	0.965034	NA	NA	NA	NA	NA	NA	NA	NA
351	TG(18:1_32:3)	Triacylglyceride (18:1_32:3)	Triglycerides	HMDB0042354, HMDB0042377, HMDB0042384, HMDB0042347, HMDB0047939, HMDB0047962		NonSig			-0.000301898	0.809517	0.00124899	0.964057	NA	NA	NA	NA	NA	NA	NA	NA
352	TG(18:1_33:0)	Triacylglyceride (18:1_33:0)	Triglycerides	HMDB0043055, HMDB0043056		NonSig			0.000196192	0.912028	0.00177111	0.984447	NA	NA	NA	NA	NA	NA	NA	NA
353	TG(18:1_33:1)	Triacylglyceride (18:1_33:1)	Triglycerides	HMDB0043229, HMDB0011707, HMDB0043258, HMDB0043230		NonSig			0.00150475	0.284469	0.00139801	0.676196	NA	NA	NA	NA	NA	NA	NA	NA
354	TG(18:1_33:2)	Triacylglyceride (18:1_33:2)	Triglycerides	HMDB0043235, HMDB0011708		NonSig			0.000214705	0.873914	0.00134938	0.97475	NA	NA	NA	NA	NA	NA	NA	NA
355	TG(18:1_33:3)	Triacylglyceride (18:1_33:3)	Triglycerides	HMDB0043243, HMDB0043265, HMDB0011709, HMDB0043236		NonSig			-0.00140471	0.466676	0.00192212	0.821878	NA	NA	NA	NA	NA	NA	NA	NA
356	TG(18:1_34:1)	Triacylglyceride (18:1_34:1)	Triglycerides	HMDB05382, HMDB05423, HMDB0045740	CAS-2190-30-9, CAS-1716-07-0	NonSig			0.000640192	0.596656	0.00120567	0.88748	NA	NA	NA	NA	NA	NA	NA	NA
357	TG(18:1_34:2)	Triacylglyceride (18:1_34:2)	Triglycerides	HMDB05384, HMDB05438	CAS-2680-59-3, CAS-2534-97-6	NonSig			0.00017531	0.87322	0.00109571	0.97475	NA	NA	NA	NA	NA	NA	NA	NA
358	TG(18:1_34:3)	Triacylglyceride (18:1_34:3)	Triglycerides	HMDB05440, HMDB0042343, HMDB0042373, HMDB0044102, HMDB0044123, HMDB0044130, HMDB0044095, HMDB0048618	CAS-78144-20-4	NonSig			0.000224233	0.847507	0.00116291	0.965034	NA	NA	NA	NA	NA	NA	NA	NA
359	TG(18:1_34:4)	Triacylglyceride (18:1_34:4)	Triglycerides	HMDB0048626, HMDB0048641, HMDB0048648, HMDB0048619, HMDB0042356, HMDB0042380, HMDB0042386, HMDB0042350, HMDB0044103, HMDB0044131, HMDB0047936, HMDB0047959		NonSig			0.000259857	0.826378	0.00118144	0.965034	NA	NA	NA	NA	NA	NA	NA	NA
360	TG(18:1_35:2)	Triacylglyceride (18:1_35:2)	Triglycerides	HMDB0043266, HMDB0043237		NonSig			0.000786322	0.496464	0.00115185	0.833896	NA	NA	NA	NA	NA	NA	NA	NA
361	TG(18:1_35:3)	Triacylglyceride (18:1_35:3)	Triglycerides	HMDB0043267, HMDB0043238, HMDB0043261, HMDB0043232		NonSig			-0.000100636	0.934791	0.00122677	0.989378	NA	NA	NA	NA	NA	NA	NA	NA
362	TG(18:1_36:0)	Triacylglyceride (18:1_36:0)	Triglycerides	HMDB05395, HMDB05381	CAS-2190-29-6, CAS-2846-04-0, CAS-81655-42-7, CAS-81637-57-2, CAS-669762-61-2, CAS-675876-04-7	NonSig			0.000891193	0.429	0.00112203	0.797499	NA	NA	NA	NA	NA	NA	NA	NA
363	TG(18:1_36:1)	Triacylglyceride (18:1_36:1)	Triglycerides	HMDB05403, HMDB0045741, HMDB05383, HMDB0046508	CAS-2410-28-8, CAS-2410-29-9	NonSig			0.000604635	0.593369	0.00112857	0.88748	NA	NA	NA	NA	NA	NA	NA	NA
364	TG(18:1_36:2)	Triacylglyceride (18:1_36:2)	Triglycerides	HMDB05439, HMDB05405, HMDB0005453	CAS-122-32-7, CAS-35017-28-8, CAS-2190-14-9	NonSig			0.00046054	0.684961	0.00113173	0.924125	NA	NA	NA	NA	NA	NA	NA	NA
365	TG(18:1_36:3)	Triacylglyceride (18:1_36:3)	Triglycerides	HMDB05455, HMDB0047944, HMDB0047967, HMDB0044931, HMDB0044951, HMDB0044958, HMDB0044924, HMDB0010458, HMDB0049267, HMDB0049288, HMDB0044091, HMDB0044119	CAS-2190-20-7, CAS-2190-19-4	NonSig			-0.000228202	0.844786	0.00116248	0.965034	NA	NA	NA	NA	NA	NA	NA	NA
366	TG(18:1_36:4)	Triacylglyceride (18:1_36:4)	Triglycerides	HMDB05385, HMDB10460, HMDB05461	CAS-90318-80-2, CAS-2190-22-9, CAS-2190-21-8	NonSig			-0.000741133	0.563164	0.00127746	0.862759	NA	NA	NA	NA	NA	NA	NA	NA
367	TG(18:1_36:5)	Triacylglyceride (18:1_36:5)	Triglycerides	HMDB05441, HMDB0047945, HMDB0047968, HMDB0048628, HMDB0048650, HMDB0048622, HMDB0042358, HMDB0042383, HMDB0042388, HMDB0042353, HMDB0044105, HMDB0044133, HMDB0049401, HMDB0050007, HMDB0050014, HMDB0049394, HMDB0049276, HMDB0049915, HMDB0049895, HMDB0049297		NonSig			-0.000339636	0.799466	0.00133324	0.964057	NA	NA	NA	NA	NA	NA	NA	NA
368	TG(18:1_36:6)	Triacylglyceride (18:1_36:6)	Triglycerides	HMDB0042359, HMDB0042389, HMDB0049569, HMDB0050167, HMDB0050174, HMDB0049562, HMDB0049422, HMDB0050027, HMDB0050034, HMDB0049415, HMDB0048629, HMDB0048651, HMDB0049402, HMDB0050015, HMDB0047951, HMDB0047969, HMDB0047974, HMDB0047946		NonSig			0.000651233	0.691632	0.00163692	0.925722	NA	NA	NA	NA	NA	NA	NA	NA
369	TG(18:1_38:5)	Triacylglyceride (18:1_38:5)	Triglycerides	HMDB05456, HMDB0050003, HMDB0049390, HMDB0044106, HMDB0044129, HMDB0044134, HMDB0044101, HMDB0048624, HMDB0048646, HMDB0044934, HMDB0044961, HMDB0049578, HMDB0050182, HMDB0005456, HMDB0049916, HMDB0049890, HMDB0049896, HMDB0049292, HMDB0049298, HMDB0049271	CAS-91539-55-8	NonSig			-6.03e-05	0.947837	0.000918811	0.991128	NA	NA	NA	NA	NA	NA	NA	NA
370	TG(18:1_38:6)	Triacylglyceride (18:1_38:6)	Triglycerides	HMDB05462, HMDB10464		NonSig			0.0013295	0.14084	0.000895333	0.443954	NA	NA	NA	NA	NA	NA	NA	NA
371	TG(18:1_38:7)	Triacylglyceride (18:1_38:7)	Triglycerides	HMDB0050036, HMDB0050170, HMDB0050176, HMDB0049565, HMDB0049571, HMDB0049418, HMDB0049424, HMDB0050030, HMDB0048653, HMDB0048631, HMDB0049404, HMDB0050017, HMDB0049579, HMDB0050183, HMDB0043225, HMDB0043254		NonSig			0.0017214	0.1135	0.00107774	0.388759	NA	NA	NA	NA	NA	NA	NA	NA
372	TG(18:2_28:0)	Triacylglyceride (18:2_28:0)	Triglycerides	HMDB0042076	CAS-870073-29-3	NonSig			-0.000283629	0.907492	0.00243437	0.984061	NA	NA	NA	NA	NA	NA	NA	NA
373	TG(18:2_30:0)	Triacylglyceride (18:2_30:0)	Triglycerides	HMDB0042136, HMDB0043003		NonSig			-0.00134156	0.432863	0.00170333	0.799133	NA	NA	NA	NA	NA	NA	NA	NA
374	TG(18:2_30:1)	Triacylglyceride (18:2_30:1)	Triglycerides	HMDB0042316, HMDB0047778		NonSig			-0.00151944	0.365654	0.00167165	0.76636	NA	NA	NA	NA	NA	NA	NA	NA
375	TG(18:2_31:0)	Triacylglyceride (18:2_31:0)	Triglycerides	HMDB0043032		NonSig			0.000626321	0.782925	0.00226696	0.962069	NA	NA	NA	NA	NA	NA	NA	NA
376	TG(18:2_32:0)	Triacylglyceride (18:2_32:0)	Triglycerides	HMDB05362, HMDB0042166	CAS-2442-56-0	NonSig			-0.000958616	0.498457	0.00141077	0.833896	NA	NA	NA	NA	NA	NA	NA	NA
377	TG(18:2_32:1)	Triacylglyceride (18:2_32:1)	Triglycerides	HMDB05379, HMDB0042346, HMDB0042376, HMDB0047801		NonSig			-0.000518956	0.691137	0.00130223	0.925722	NA	NA	NA	NA	NA	NA	NA	NA
378	TG(18:2_32:2)	Triacylglyceride (18:2_32:2)	Triglycerides	HMDB05435, HMDB0047939, HMDB0047962, HMDB0042526		NonSig			-0.000941632	0.514265	0.0014384	0.835312	NA	NA	NA	NA	NA	NA	NA	NA
379	TG(18:2_33:0)	Triacylglyceride (18:2_33:0)	Triglycerides	HMDB0011703		NonSig			0.00183556	0.275527	0.00167375	0.670819	NA	NA	NA	NA	NA	NA	NA	NA
380	TG(18:2_33:1)	Triacylglyceride (18:2_33:1)	Triglycerides	HMDB0043235, HMDB0011708		NonSig			0.000888706	0.469352	0.00122341	0.823259	NA	NA	NA	NA	NA	NA	NA	NA
381	TG(18:2_33:2)	Triacylglyceride (18:2_33:2)	Triglycerides	HMDB0011711		NonSig			0.000516394	0.666034	0.00119278	0.916851	NA	NA	NA	NA	NA	NA	NA	NA
382	TG(18:2_34:0)	Triacylglyceride (18:2_34:0)	Triglycerides	HMDB05369, HMDB0042515	CAS-2535-35-5, CAS-2190-12-7, CAS-2534-97-6	NonSig			-0.000165214	0.884474	0.00113403	0.981495	NA	NA	NA	NA	NA	NA	NA	NA
383	TG(18:2_34:1)	Triacylglyceride (18:2_34:1)	Triglycerides	HMDB0045870, HMDB05425, HMDB05384	CAS-2680-59-3	NonSig			-0.000134143	0.90296	0.00109732	0.984061	NA	NA	NA	NA	NA	NA	NA	NA
384	TG(18:2_34:2)	Triacylglyceride (18:2_34:2)	Triglycerides	HMDB05390,HMDB05440	CAS-2190-15-0	NonSig			-0.000360056	0.776861	0.00126686	0.960041	NA	NA	NA	NA	NA	NA	NA	NA
385	TG(18:2_34:3)	Triacylglyceride (18:2_34:3)	Triglycerides	HMDB05446, HMDB0042523, HMDB0044270, HMDB0044263		NonSig			-0.00107037	0.477741	0.00150179	0.828985	NA	NA	NA	NA	NA	NA	NA	NA
386	TG(18:2_34:4)	Triacylglyceride (18:2_34:4)	Triglycerides	HMDB0048758, HMDB0048751, HMDB0048074, HMDB0042536, HMDB0042530, HMDB0044271		NonSig			-0.00133825	0.360992	0.001458	0.76636	NA	NA	NA	NA	NA	NA	NA	NA
387	TG(18:2_35:1)	Triacylglyceride (18:2_35:1)	Triglycerides	HMDB0052765, HMDB0043405		NonSig			0.000759986	0.512283	0.00115546	0.835312	NA	NA	NA	NA	NA	NA	NA	NA
388	TG(18:2_35:2)	Triacylglyceride (18:2_35:2)	Triglycerides			NonSig			0.000474377	0.685518	0.00116791	0.924125	NA	NA	NA	NA	NA	NA	NA	NA
389	TG(18:2_35:3)	Triacylglyceride (18:2_35:3)	Triglycerides	HMDB0043406		NonSig			-0.000390948	0.775241	0.00136537	0.960041	NA	NA	NA	NA	NA	NA	NA	NA
390	TG(18:2_36:0)	Triacylglyceride (18:2_36:0)	Triglycerides	HMDB05388, HMDB05397, HMDB0042516	CAS-2190-13-8	NonSig			8.31e-05	0.930909	0.000956227	0.988594	NA	NA	NA	NA	NA	NA	NA	NA
391	TG(18:2_36:1)	Triacylglyceride (18:2_36:1)	Triglycerides	HMDB05389, HMDB05405, HMDB0045871, HMDB0046633	CAS-2190-14-9	NonSig			0.000176332	0.857687	0.000980697	0.967754	NA	NA	NA	NA	NA	NA	NA	NA
392	TG(18:2_36:2)	Triacylglyceride (18:2_36:2)	Triglycerides	HMDB05455, HMDB05411, HMDB05445	CAS-2190-20-7, CAS-2190-19-4, CAS-2190-18-3, CAS-2190-17-2	NonSig			-0.000218645	0.84775	0.00113576	0.965034	NA	NA	NA	NA	NA	NA	NA	NA
393	TG(18:2_36:3)	Triacylglyceride (18:2_36:3)	Triglycerides	HMDB05461, HMDB0048082, HMDB0045093, HMDB0045086, HMDB0044259	CAS-2190-22-9, CAS-2190-21-8	NonSig			-0.000762172	0.590727	0.00141249	0.88748	NA	NA	NA	NA	NA	NA	NA	NA
394	TG(18:2_36:4)	Triacylglyceride (18:2_36:4)	Triglycerides	HMDB0005474, HMDB05391	CAS-537-40-6	NonSig			-0.00122205	0.44947	0.00160922	0.814664	NA	NA	NA	NA	NA	NA	NA	NA
395	TG(18:2_36:5)	Triacylglyceride (18:2_36:5)	Triglycerides	HMDB05447, HMDB10490	CAS-34-1853, CAS-34-1854, CAS-55771-89-6, CAS-852369-68-7	NonSig			-0.00055583	0.740542	0.00167371	0.958678	NA	NA	NA	NA	NA	NA	NA	NA
396	TG(18:2_38:4)	Triacylglyceride (18:2_38:4)	Triglycerides	HMDB05412, HMDB0046112, HMDB0050608, HMDB10491, HMDB0050741		NonSig			-0.00135983	0.215286	0.00109014	0.584858	NA	NA	NA	NA	NA	NA	NA	NA
397	TG(18:2_38:5)	Triacylglyceride (18:2_38:5)	Triglycerides	HMDB0050760, HMDB05462, HMDB10492		NonSig			-0.000242392	0.816794	0.00104341	0.964057	NA	NA	NA	NA	NA	NA	NA	NA
398	TG(18:2_38:6)	Triacylglyceride (18:2_38:6)	Triglycerides	HMDB05475, HMDB0044275, HMDB0048762, HMDB0048757, HMDB0050017, HMDB0049404		NonSig			0.00152414	0.165846	0.00109156	0.487452	NA	NA	NA	NA	NA	NA	NA	NA
399	TG(18:3_30:0)	Triacylglyceride (18:3_30:0)	Triglycerides	HMDB0043011, HMDB0043004,HMDB0042144, HMDB0042137		NonSig			-0.00063177	0.797159	0.00245118	0.964057	NA	NA	NA	NA	NA	NA	NA	NA
400	TG(18:3_32:0)	Triacylglyceride (18:3_32:0)	Triglycerides	HMDB10417, HMDB0043899, HMDB0042174, HMDB0042167		NonSig			-0.00172506	0.27758	0.00157977	0.670819	NA	NA	NA	NA	NA	NA	NA	NA
401	TG(18:3_32:1)	Triacylglyceride (18:3_32:1)	Triglycerides	HMDB0047809, HMDB0047802, HMDB0042384, HMDB0042377, HMDB0044074, HMDB0044067		NonSig			-0.00100089	0.545615	0.00165027	0.85375	NA	NA	NA	NA	NA	NA	NA	NA
402	TG(18:3_34:0)	Triacylglyceride (18:3_34:0)	Triglycerides	HMDB0043934, HMDB0043927, HMDB0042545, HMDB0042755		NonSig			-0.00112399	0.380927	0.00127691	0.76636	NA	NA	NA	NA	NA	NA	NA	NA
403	TG(18:3_34:1)	Triacylglyceride (18:3_34:1)	Triglycerides	HMDB0045896, HMDB0046078	CAS-78144-20-4	NonSig			-0.00029974	0.793099	0.00113961	0.964057	NA	NA	NA	NA	NA	NA	NA	NA
404	TG(18:3_34:2)	Triacylglyceride (18:3_34:2)	Triglycerides	HMDB0048096, HMDB0048626, HMDB0048641, HMDB0048648, HMDB0048619, HMDB0044270, HMDB0044263, HMDB0048257		NonSig			-0.000292222	0.814557	0.00124246	0.964057	NA	NA	NA	NA	NA	NA	NA	NA
405	TG(18:3_34:3)	Triacylglyceride (18:3_34:3)	Triglycerides	HMDB0048758, HMDB0048751, HMDB0044298, HMDB0044291, HMDB0044494, HMDB0044487, HMDB0042763, HMDB0042553		NonSig			-0.000149574	0.909408	0.00131106	0.984061	NA	NA	NA	NA	NA	NA	NA	NA
406	TG(18:3_35:2)	Triacylglyceride (18:3_35:2)	Triglycerides	HMDB0043643, HMDB0043440		NonSig			0.00221122	0.323312	0.0022273	0.717554	NA	NA	NA	NA	NA	NA	NA	NA
407	TG(18:3_36:1)	Triacylglyceride (18:3_36:1)	Triglycerides	HMDB0046079, HMDB0046658, HMDB0045897, HMDB0046833		NonSig			7.81e-05	0.942202	0.00107462	0.991128	NA	NA	NA	NA	NA	NA	NA	NA
408	TG(18:3_36:2)	Triacylglyceride (18:3_36:2)	Triglycerides	HMDB10460, HMDB0044292, HMDB0044488, HMDB0042771, HMDB0042561, HMDB0049275, HMDB0010459, HMDB0049887, HMDB0049894, HMDB0049289, HMDB0049296, HMDB0049268, HMDB0048768, HMDB0048922, HMDB0045093, HMDB0045086	CAS-90318-80-2	NonSig			3.51e-05	0.977011	0.00121425	0.994641	NA	NA	NA	NA	NA	NA	NA	NA
409	TG(18:3_36:3)	Triacylglyceride (18:3_36:3)	Triglycerides	HMDB0044287, HMDB0044483, HMDB0048928, HMDB0048774, HMDB0048105, HMDB0048266, HMDB0049401, HMDB0050007, HMDB0050014, HMDB0049394, HMDB0045309, HMDB0045113, HMDB0045120, HMDB0045302		NonSig			-0.000369955	0.799724	0.00145418	0.964057	NA	NA	NA	NA	NA	NA	NA	NA
410	TG(18:3_36:4)	Triacylglyceride (18:3_36:4)	Triglycerides	HMDB10490, HMDB0044496, HMDB0044490, HMDB0044300, HMDB0044294, HMDB0048923, HMDB0048769, HMDB0042772, HMDB0042562, HMDB0045121, HMDB0045310, HMDB0050174, HMDB0050167, HMDB0050034, HMDB0050027, HMDB0010489	CAS-34-1853, CAS-34-1854, CAS-55771-89-6, CAS-852369-68-7	NonSig			-0.000979875	0.553463	0.00164776	0.855056	NA	NA	NA	NA	NA	NA	NA	NA
411	TG(18:3_38:5)	Triacylglyceride (18:3_38:5)	Triglycerides	HMDB0050768, HMDB0053569, HMDB0050761		NonSig		Up	0.000267043	0.892154	0.00196444	0.984061	NA	NA	NA	NA	0.0103708	0.000651252	0.00291776	0.00710449
412	TG(18:3_38:6)	Triacylglyceride (18:3_38:6)	Triglycerides	HMDB0053582, HMDB0053934		NonSig			0.00161673	0.580173	0.00291292	0.88243	NA	NA	NA	NA	NA	NA	NA	NA
413	TG(20:0_32:3)	Triacylglyceride (20:0_32:3)	Triglycerides	HMDB0045870, HMDB0042545, HMDB0042755		NonSig			-0.00206336	0.146904	0.00141097	0.459736	NA	NA	NA	NA	NA	NA	NA	NA
414	TG(20:0_32:4)	Triacylglyceride (20:0_32:4)	Triglycerides	HMDB0045896, HMDB0046078		NonSig			0.00106153	0.563273	0.00183023	0.862759	NA	NA	NA	NA	NA	NA	NA	NA
415	TG(20:0_34:1)	Triacylglyceride (20:0_34:1)	Triglycerides	HMDB0045584, HMDB0045559, HMDB05381	CAS-81655-42-7, CAS-81637-57-2, CAS-669762-61-2, CAS-675876-04-7	NonSig			0.00145873	0.492244	0.00211599	0.833896	NA	NA	NA	NA	NA	NA	NA	NA
416	TG(20:1_32:1)	Triacylglyceride (20:1_32:1)	Triglycerides	HMDB05378, HMDB0042342, HMDB0042372, HMDB0047797		NonSig			0.00100169	0.656353	0.0022442	0.915902	NA	NA	NA	NA	NA	NA	NA	NA
417	TG(20:1_32:2)	Triacylglyceride (20:1_32:2)	Triglycerides	HMDB05434, HMDB0047935, HMDB0047958, HMDB0042522		NonSig			0.00110223	0.682804	0.00268912	0.924125	NA	NA	NA	NA	NA	NA	NA	NA
418	TG(20:1_34:1)	Triacylglyceride (20:1_34:1)	Triglycerides	HMDB05424, HMDB05383		NonSig			-0.000209447	0.879667	0.0013798	0.978658	NA	NA	NA	NA	NA	NA	NA	NA
419	TG(20:1_34:2)	Triacylglyceride (20:1_34:2)	Triglycerides	HMDB05439, HMDB05389		NonSig			-0.000729371	0.549002	0.00121282	0.855056	NA	NA	NA	NA	NA	NA	NA	NA
420	TG(20:1_34:3)	Triacylglyceride (20:1_34:3)	Triglycerides	HMDB05445, HMDB0044286, HMDB0042403, HMDB0044482,		NonSig			-0.000391642	0.857816	0.00218017	0.967754	NA	NA	NA	NA	NA	NA	NA	NA
421	TG(20:2_32:0)	Triacylglyceride (20:2_32:0)	Triglycerides	HMDB0043900, HMDB0042168		NonSig			-0.000287279	0.903201	0.0023559	0.984061	NA	NA	NA	NA	NA	NA	NA	NA
422	TG(20:2_32:1)	Triacylglyceride (20:2_32:1)	Triglycerides	HMDB0044068, HMDB0047803, HMDB0042378		NonSig			-0.000568679	0.785626	0.00208493	0.962668	NA	NA	NA	NA	NA	NA	NA	NA
423	TG(20:2_34:1)	Triacylglyceride (20:2_34:1)	Triglycerides	HMDB0044096, HMDB0044124, HMDB0047826, HMDB0048488, HMDB0042408		NonSig			-0.00107956	0.366258	0.0011892	0.76636	NA	NA	NA	NA	NA	NA	NA	NA
424	TG(20:2_34:2)	Triacylglyceride (20:2_34:2)	Triglycerides	HMDB0042588, HMDB0048642, HMDB0048620, HMDB0044264, HMDB0047987		NonSig			-0.00118908	0.294034	0.001127	0.691376	NA	NA	NA	NA	NA	NA	NA	NA
425	TG(20:2_34:3)	Triacylglyceride (20:2_34:3)	Triglycerides	HMDB0048125, HMDB0042583, HMDB0044488, HMDB0044292, HMDB0048752		NonSig			-0.000593004	0.806276	0.00241146	0.964057	NA	NA	NA	NA	NA	NA	NA	NA
426	TG(20:2_36:5)	Triacylglyceride (20:2_36:5)	Triglycerides	HMDB0049584, HMDB0050188, HMDB0048804, HMDB0048798, HMDB0044329,HMDB0042598, HMDB0042593, HMDB0052638, HMDB0052743, HMDB0048129				NonSig	NA	NA	NA	NA	NA	NA	NA	NA	0.0019268	0.490571	0.00278151	0.598879
427	TG(20:3_32:0)	Triacylglyceride (20:3_32:0)	Triglycerides	HMDB0042169, HMDB0042163, HMDB0043895, HMDB0043901		NonSig			-0.00327444	0.115476	0.00206142	0.392439	NA	NA	NA	NA	NA	NA	NA	NA
428	TG(20:3_32:1)	Triacylglyceride (20:3_32:1)	Triglycerides	HMDB0047798, HMDB0042373, HMDB0042379, HMDB0042343, HMDB0042349, HMDB0047804, HMDB0044069, HMDB0044063		NonSig			-0.00266125	0.121433	0.00170307	0.406056	NA	NA	NA	NA	NA	NA	NA	NA
429	TG(20:3_32:2)	Triacylglyceride (20:3_32:2)	Triglycerides	HMDB0048599, HMDB0048593, HMDB0042529, HMDB0042523, HMDB0047936, HMDB0047959, HMDB0047965, HMDB0047942		NonSig			-0.00199844	0.456217	0.00267129	0.816685	NA	NA	NA	NA	NA	NA	NA	NA
430	TG(20:3_34:0)	Triacylglyceride (20:3_34:0)	Triglycerides	HMDB0043929, HMDB0043923, HMDB0042193, HMDB0042199		NonSig			-0.000743948	0.746552	0.00229528	0.958678	NA	NA	NA	NA	NA	NA	NA	NA
431	TG(20:3_34:1)	Triacylglyceride (20:3_34:1)	Triglycerides	HMDB0044091, HMDB0044119, HMDB0044125, HMDB0044097, HMDB0042409, HMDB0042403, HMDB0047827, HMDB0047821, HMDB0048489, HMDB0048483		NonSig			-0.00109006	0.398255	0.00128465	0.773397	NA	NA	NA	NA	NA	NA	NA	NA
432	TG(20:3_34:2)	Triacylglyceride (20:3_34:2)	Triglycerides	HMDB0042589, HMDB0042583, HMDB0048615, HMDB0048637, HMDB0048643, HMDB0048621, HMDB0047982, HMDB0047988, HMDB0044265, HMDB0044259		NonSig			-0.00157368	0.210588	0.00124858	0.576137	NA	NA	NA	NA	NA	NA	NA	NA
433	TG(20:3_34:3)	Triacylglyceride (20:3_34:3)	Triglycerides	HMDB0048126, HMDB0048120, HMDB0042619, HMDB0042613, HMDB0044489, HMDB0044483, HMDB0048753, HMDB0048747, HMDB0044293, HMDB0044287		NonSig			-0.0016188	0.387538	0.0018649	0.76636	NA	NA	NA	NA	NA	NA	NA	NA
434	TG(20:3_36:3)	Triacylglyceride (20:3_36:3)	Triglycerides	HMDB0049390, HMDB0050003, HMDB0050009, HMDB0049396, HMDB0044349, HMDB0044343, HMDB0045115, HMDB0045109, HMDB0045304, HMDB0045298, HMDB0048797, HMDB0048791		NonSig			-0.00148642	0.157062	0.00104224	0.48114	NA	NA	NA	NA	NA	NA	NA	NA
435	TG(20:3_36:4)	Triacylglyceride (20:3_36:4)	Triglycerides	HMDB10492, HMDB0045331, HMDB0045325, HMDB0050169, HMDB0050163, HMDB0044356, HMDB0044350, HMDB0042622, HMDB0052624, HMDB0049411, HMDB0050023, HMDB0050029, HMDB0049417, HMDB0048819, HMDB0048813		NonSig			-0.00194549	0.165021	0.00139058	0.487452	NA	NA	NA	NA	NA	NA	NA	NA
436	TG(20:3_36:5)	Triacylglyceride (20:3_36:5)	Triglycerides	HMDB0044357, HMDB0052639, HMDB0049579, HMDB0050183, HMDB0050189, HMDB0049585, HMDB0042628, HMDB0042443, HMDB0042448, HMDB0042623, HMDB0052744, HMDB0048152, HMDB0048014, HMDB0048826, HMDB0048688, HMDB0048694, HMDB0048820		NonSig			1.96e-05	0.992431	0.0020584	0.99654	NA	NA	NA	NA	NA	NA	NA	NA
437	TG(20:4_30:0)	Triacylglyceride (20:4_30:0)	Triglycerides	HMDB0042146, HMDB0042140, HMDB0043013, HMDB0043007		NonSig			-0.00281123	0.273046	0.00255011	0.670819	NA	NA	NA	NA	NA	NA	NA	NA
438	TG(20:4_32:0)	Triacylglyceride (20:4_32:0)	Triglycerides	HMDB05363, HMDB0043908, HMDB0042176, HMDB0042170	CAS-263386-70-5	NonSig			-0.00166496	0.363054	0.0018218	0.76636	NA	NA	NA	NA	NA	NA	NA	NA
439	TG(20:4_32:1)	Triacylglyceride (20:4_32:1)	Triglycerides	HMDB05380, HMDB0044076, HMDB0042356, HMDB0042380, HMDB0042386, HMDB0042350, HMDB0047811, HMDB0047805		NonSig			-0.00131952	0.391021	0.00153137	0.76636	NA	NA	NA	NA	NA	NA	NA	NA
440	TG(20:4_32:2)	Triacylglyceride (20:4_32:2)	Triglycerides	HMDB05436, HMDB0042536, HMDB0042530, HMDB0048606, HMDB0047949, HMDB0047966, HMDB0047972, HMDB0047943		NonSig			-0.000382857	0.812242	0.00160736	0.964057	NA	NA	NA	NA	NA	NA	NA	NA
441	TG(20:4_34:0)	Triacylglyceride (20:4_34:0)	Triglycerides	HMDB05370, HMDB0042206, HMDB0042200, HMDB0043936		NonSig		Up	-0.000401511	0.756631	0.00129188	0.960041	NA	NA	NA	NA	0.00594651	0.00989338	0.00224807	0.0406511
442	TG(20:4_34:1)	Triacylglyceride (20:4_34:1)	Triglycerides	HMDB05385, HMDB05426		NonSig		NonSig	-0.00070157	0.552086	0.00117567	0.855056	NA	NA	NA	NA	0.0047748	0.0947133	0.0028222	0.189427
443	TG(20:4_34:2)	Triacylglyceride (20:4_34:2)	Triglycerides	HMDB05391, HMDB05441		NonSig			-0.000944031	0.411904	0.00114548	0.785869	NA	NA	NA	NA	NA	NA	NA	NA
444	TG(20:4_34:3)	Triacylglyceride (20:4_34:3)	Triglycerides	HMDB05447, HMDB0044300, HMDB0044294, HMDB0044496, HMDB0044490, HMDB0048133, HMDB0048127, HMDB0048760, HMDB0042626, HMDB0042440, HMDB0042446, HMDB0042620		NonSig			-0.000905892	0.388861	0.00104653	0.76636	NA	NA	NA	NA	NA	NA	NA	NA
445	TG(20:4_36:2)	Triacylglyceride (20:4_36:2)	Triglycerides	HMDB05412, HMDB05443, HMDB05456	CAS-91539-55-8	NonSig			-0.000331448	0.707316	0.000880148	0.943811	NA	NA	NA	NA	NA	NA	NA	NA
446	TG(20:4_36:3)	Triacylglyceride (20:4_36:3)	Triglycerides	HMDB05462, HMDB0044356, HMDB0044182, HMDB0044188, HMDB0044350, HMDB0048804, HMDB0048798, HMDB0049403, HMDB0050016, HMDB0049397, HMDB0045311, HMDB0045305, HMDB0048312, HMDB0048174, HMDB0045122, HMDB0045116		NonSig			-0.00105631	0.263918	0.000939977	0.663609	NA	NA	NA	NA	NA	NA	NA	NA
447	TG(20:4_36:4)	Triacylglyceride (20:4_36:4)	Triglycerides	HMDB05475, HMDB05392		NonSig			-0.00166904	0.127199	0.0010848	0.419058	NA	NA	NA	NA	NA	NA	NA	NA
448	TG(20:4_36:5)	Triacylglyceride (20:4_36:5)	Triglycerides	HMDB05448, HMDB0052751, HMDB0052745, HMDB0044553, HMDB0044385, HMDB0049592, HMDB0050190, HMDB0050196, HMDB0049586, HMDB0042838, HMDB0042653, HMDB0042658, HMDB0042833, HMDB0048980, HMDB0005448, HMDB0048848, HMDB0048974		NonSig			-0.00238184	0.265793	0.00212792	0.664046	NA	NA	NA	NA	NA	NA	NA	NA
449	TG(20:5_34:0)	Triacylglyceride (20:5_34:0)	Triglycerides	HMDB0043937, HMDB0042207		Up			0.00564959	0.0143154	0.00226466	0.102343	NA	NA	NA	NA	NA	NA	NA	NA
450	TG(20:5_34:1)	Triacylglyceride (20:5_34:1)	Triglycerides	HMDB0047835, HMDB0044105, HMDB0044133, HMDB0048497, HMDB0042417		Up			0.0036543	0.010096	0.00139237	0.0844571	NA	NA	NA	NA	NA	NA	NA	NA
451	TG(20:5_34:2)	Triacylglyceride (20:5_34:2)	Triglycerides	HMDB0048629, HMDB0048651, HMDB0044273, HMDB0042597, HMDB0047996		Up			0.00352038	0.0122003	0.00137801	0.0947705	NA	NA	NA	NA	NA	NA	NA	NA
452	TG(20:5_36:2)	Triacylglyceride (20:5_36:2)	Triglycerides	HMDB10464, HMDB0048328, HMDB0048673, HMDB0049278, HMDB0049897, HMDB0049299, HMDB0042861, HMDB0045096, HMDB0044329		Up			0.00379092	0.00165816	0.0011711	0.0212147	NA	NA	NA	NA	NA	NA	NA	NA
453	TG(20:5_36:3)	Triacylglyceride (20:5_36:3)	Triglycerides	HMDB0044357, HMDB0044189, HMDB0049404, HMDB0050017, HMDB0048335, HMDB0048805, HMDB0045312, HMDB0045123		Up			0.00362989	0.00385931	0.00122574	0.041967	NA	NA	NA	NA	NA	NA	NA	NA
454	TG(22:4_34:2)	Triacylglyceride (22:4_34:2)	Triglycerides	HMDB0042592, HMDB0047991, HMDB0048624, HMDB0048646, HMDB0044268		Down			-0.00432029	0.0103892	0.00165272	0.0852701	NA	NA	NA	NA	NA	NA	NA	NA
455	TG(22:5_32:0)	Triacylglyceride (22:5_32:0)	Triglycerides	HMDB0043910, HMDB0043905, HMDB0042178, HMDB0042173		NonSig			-0.00138516	0.3864	0.0015919	0.76636	NA	NA	NA	NA	NA	NA	NA	NA
456	TG(22:5_32:1)	Triacylglyceride (22:5_32:1)	Triglycerides	HMDB0047813, HMDB0047808, HMDB0042358, HMDB0042383, HMDB0042388, HMDB0042353, HMDB0044078, HMDB0044073		NonSig			0.00224174	0.217809	0.00180711	0.584858	NA	NA	NA	NA	NA	NA	NA	NA
457	TG(22:5_34:1)	Triacylglyceride (22:5_34:1)	Triglycerides	HMDB0047836, HMDB0047831, HMDB0048498, HMDB0048493, HMDB0042418, HMDB0042413, HMDB0044106, HMDB0044129, HMDB0044134, HMDB0044101		NonSig			0.000951466	0.373646	0.00106448	0.76636	NA	NA	NA	NA	NA	NA	NA	NA
458	TG(22:5_34:2)	Triacylglyceride (22:5_34:2)	Triglycerides	HMDB0047997, HMDB0047992, HMDB0042598, HMDB0042593, HMDB0044274, HMDB0044269, HMDB0048630, HMDB0048647, HMDB0048652, HMDB0048625		NonSig			0.000424814	0.686189	0.00104825	0.924125	NA	NA	NA	NA	NA	NA	NA	NA
459	TG(22:5_34:3)	Triacylglyceride (22:5_34:3)	Triglycerides	HMDB0044498, HMDB0044493, HMDB0042628, HMDB0042443, HMDB0042448, HMDB0042623, HMDB0048135, HMDB0048130, HMDB0048762, HMDB0048757, HMDB0044302, HMDB0044297		NonSig			0.00115252	0.516549	0.00177016	0.835312	NA	NA	NA	NA	NA	NA	NA	NA
460	TG(22:6_32:0)	Triacylglyceride (22:6_32:0)	Triglycerides	HMDB10418, HMDB0042179	CAS-214038-32-1	NonSig			0.00367833	0.0635209	0.00195943	0.262826	NA	NA	NA	NA	NA	NA	NA	NA
461	TG(22:6_32:1)	Triacylglyceride (22:6_32:1)	Triglycerides	HMDB0042359, HMDB0042389, HMDB0047814, HMDB0044079		Up			0.00444101	0.0143515	0.00178088	0.102343	NA	NA	NA	NA	NA	NA	NA	NA
462	TG(22:6_34:1)	Triacylglyceride (22:6_34:1)	Triglycerides	HMDB0044107, HMDB0044135, HMDB0047837, HMDB0048499, HMDB0042419		Up			0.00448125	0.00226354	0.00142832	0.0281326	NA	NA	NA	NA	NA	NA	NA	NA
463	TG(22:6_34:2)	Triacylglyceride (22:6_34:2)	Triglycerides	HMDB0048631, HMDB0048653, HMDB0047998, HMDB0044275, HMDB0042599		Up			0.00342963	0.0299187	0.00155613	0.158715	NA	NA	NA	NA	NA	NA	NA	NA
464	TG(22:6_34:3)	Triacylglyceride (22:6_34:3)	Triglycerides	HMDB0048136, HMDB0044303, HMDB0042629, HMDB0042449, HMDB0048763, HMDB0044499		NonSig			0.00208466	0.311879	0.00205054	0.706602	NA	NA	NA	NA	NA	NA	NA	NA
465	Thr	Threonine	Amino Acids	HMDB04041, HMDB00167	CAS-72-19-5, CAS-80-68-2, CAS-144-98-9, CAS-28954-12-3, CAS-24830-94-2, CAS-632-20-2	NonSig	NonSig	Down	-0.000324968	0.534789	0.000521654	0.842874	-0.000108253	0.87916	0.000709839	0.969593	-0.00379959	0.027517	0.00169111	0.0862199
466	TMAO	Trimethylamine N-oxide	Amine Oxides	HMDB0000925	CAS-1184-78-7	NonSig	Up	NonSig	0.00343714	0.0552253	0.00177106	0.24766	0.00713826	0.000125933	0.00177414	0.00259062	0.00110827	0.663112	0.0025343	0.742054
467	TMCA	Tauro-muricholic acids	Bile Acids	HMDB00932	CAS-25696-60-0	NonSig		Down	-0.00241737	0.310415	0.00237058	0.706602	NA	NA	NA	NA	-0.00830886	0.04572	0.00409128	0.122791
468	Trigonelline	Trigonelline	Alkaloids	HMDB0000875	CAS-535-83-1			NonSig	NA	NA	NA	NA	NA	NA	NA	NA	0.00432071	0.130284	0.00282526	0.222667
469	Trp	Tryptophan	Amino Acids	HMDB00929, HMDB0013609	CAS-54-12-6 , CAS-73-22-3, CAS-153-94-6	Down	NonSig	Down	-0.000963595	0.0185478	0.000402289	0.11817	-4.55e-05	0.960605	0.000919055	0.982831	-0.00422615	0.0108115	0.00161784	0.0406511
470	TrpBetaine	Tryptophan betaine	Amino Acid Related	HMDB0061115	CAS-487-58-1	Up	NonSig	NonSig	0.00534578	0.0344034	0.00249117	0.172017	0.00487384	0.059087	0.00254663	0.22996	0.00694269	0.119173	0.00440583	0.211363
471	Tyr	Tyrosine	Amino Acids	HMDB00158	CAS-60-18-4, CAS-556-02-5, CAS-55520-40-6	Up	NonSig	Down	0.00115484	0.0189903	0.000483989	0.11817	0.00106669	0.123685	0.000685849	0.3725	-0.00330327	0.0295106	0.00148938	0.0877101
472	Val	Valine	Amino Acids	HMDB00883	CAS-72-18-4 , CAS-640-68-6, CAS-516-06-3	NonSig	NonSig	Down	-0.000288103	0.487437	0.0004133	0.833896	-1.29e-05	0.98306	0.000606857	0.989928	-0.00348083	0.0151587	0.00140123	0.0544963
473	Xanthine	Xanthine	Nucleobases and Related	HMDB0000292	CAS-69-89-6		NonSig	NonSig	NA	NA	NA	NA	0.000744899	0.649945	0.00163538	0.880782	-0.00169837	0.341271	0.0017736	0.458278
\	Cer(d18:0/24:0)	Dihydroceramide (d18:0/24:0)	Dihydroceramides	HMDB0011768	CAS-6063-36-1	NonSig			-0.00215021	0.397677	0.00253093	0.773397	NA	NA	NA	NA	NA	NA	NA	NA

## Sheet: Suppl Table 4A
	Suppl. Table4A.		Age associated metabolites (p<0.05) in urine using a linear regression models adjusted for sex, race and body mass index (BMI) and Urinary Cystatin C measured by proximity extension assay
	Metabolites	ageBeta	agePvalue
	DHEAS	-0.0198187	1.95506e-05
	Dopamine	-0.00897248	0.000256413
	TG(18:3_38:5)	0.0120028	0.000639294
	His	-0.00743487	0.00133903
	Serotonin	-0.00614704	0.00161952
	Carnosine	-0.0107595	0.00276544
	Creatinine	-0.00499104	0.00297165
	TG(16:1_38:4)	0.00876024	0.00366031
	PC aa C28:1	-0.00735838	0.00529227
	HArg	-0.00959578	0.00869831
	ProBetaine	0.0121811	0.0118743
	C10:1	-0.00477377	0.013641
	PC aa C34:1	-0.00618255	0.0141798
	ADMA	-0.00386637	0.017813
	Phe	-0.00409151	0.0185347
	Ser	-0.0037093	0.0244524
	t4-OH-Pro	-0.00559718	0.0261435
	1-Met-His	-0.00377948	0.0261892
	Gln	-0.00378025	0.0297903
	Trp	-0.00404594	0.0345151
	TG(20:4_34:0)	0.00559975	0.0351759
	Trigonelline	0.00683274	0.0377801
	SDMA	-0.00339287	0.0391198
	C5-DC (C6-OH)	-0.00395841	0.0399635
	TMCA	-0.00987758	0.0405479
	HipAcid	0.00364112	0.0433019
	GABA	-0.00385084	0.0486021
	Ile	-0.00330494	0.0496697
	5-AVA	-0.00544663	0.0500186
	Thr	-0.00377438	0.0585129
	Val	-0.00311008	0.0595499
	Putrescine	-0.00466683	0.0647356
	Glu	-0.00298631	0.0721078
	AconAcid	-0.00317115	0.084229
	TG(20:4_34:1)	0.00563802	0.0890668
	Betaine	0.00801879	0.0904328
	C4:1	-0.00228966	0.0949438
	Tyr	-0.00290187	0.0972319
	Ala	-0.00321178	0.0978903
	PC ae C38:6	-0.00478257	0.097971
	C3	-0.00313888	0.10205
	TDCA	-0.00620915	0.110771
	PC ae C40:2	-0.00414559	0.115171
	SM C24:0	-0.0045575	0.122925
	OH-GlutAcid	-0.00300282	0.122935
	C5-OH (C3-DC-M)	-0.00349083	0.127795
	Cortisone	-0.00244985	0.146845
	Cystine	-0.00359494	0.158307
	Anserine	-0.0060787	0.15923
	C3-DC (C4-OH)	-0.0014117	0.165782
	Orn	-0.00231526	0.176917
	Leu	-0.00253329	0.180965
	DCA	-0.00433456	0.192873
	GDCA	-0.00519274	0.202088
	alpha-AAA	-0.00260298	0.20957
	Gly	-0.00222771	0.232813
	Met-SO	-0.00486585	0.239655
	Hypoxanthine	-0.00283444	0.243434
	Arg	-0.00234559	0.245338
	Cortisol	-0.00325823	0.246787
	Asn	-0.0020301	0.251122
	C0	-0.00310399	0.256429
	TrpBetaine	0.00546119	0.288409
	p-Cresol-SO4	0.0028213	0.304724
	TG(20:2_36:5)	0.00299958	0.354921
	SM C24:1	-0.00295811	0.357082
	C5	-0.0020466	0.362213
	C2	-0.0029592	0.365977
	Met	-0.0014291	0.377835
	BABA	-0.00233005	0.40188
	C4	-0.00162963	0.412702
	3-IAA	0.00350716	0.42447
	Cys	-0.00119927	0.502916
	PAG	0.0013647	0.553827
	Lys	-0.00174316	0.559933
	C10:2	-0.0014054	0.575108
	PEA	-0.00235818	0.588106
	Xanthine	-0.00108302	0.599904
	beta-Ala	-0.00155366	0.620025
	Hex3Cer(d18:1_22:0)	-0.00132236	0.622841
	C5:1	-0.00121604	0.64756
	GLCAS	-0.00164302	0.65228
	C5-M-DC	0.000919891	0.673826
	3-Met-His	-0.00105188	0.710921
	Ind-SO4	-0.00071114	0.754464
	TMAO	0.000847796	0.774168
	Cit	-0.00067341	0.819978
	C9	0.000332832	0.851854
	GCA	-0.00059063	0.869043
	Kynurenine	0.000388466	0.87418
	Choline	-0.000243503	0.886286
	Ac-Orn	-6.57886e-05	0.982134
	Sarcosine	7.26146e-06	0.996417

## Sheet: Suppl Table 4B
	Suppl. Table4B.		Age associated metabolites (p<0.05) in urine using a linear regression models adjusted for sex, race and body mass index (BMI) and plasma Cystatin C [5]
	Metabolites	ageBeta	AgePvalue
	DHEAS	-0.0213879	2.56585e-06
	Dopamine	-0.0105751	1.23933e-05
	Creatinine	-0.00617862	0.000167247
	Serotonin	-0.00699763	0.000242763
	PC aa C28:1	-0.00893818	0.000399827
	Carnosine	-0.0118755	0.000586031
	His	-0.0072827	0.00113838
	TG(18:3_38:5)	0.010575	0.00184977
	C10:1	-0.00582728	0.00195234
	TG(16:1_38:4)	0.00864119	0.00302734
	ADMA	-0.00466436	0.00339714
	HArg	-0.0101501	0.00433375
	SDMA	-0.00437243	0.00618615
	1-Met-His	-0.0045005	0.00646301
	GABA	-0.0052643	0.00681154
	Ser	-0.00426716	0.00767879
	Gln	-0.00438983	0.00974808
	C5-DC (C6-OH)	-0.00454397	0.0135383
	PC aa C34:1	-0.00600166	0.0138339
	Trp	-0.00445293	0.0165362
	Phe	-0.00401393	0.0169429
	PC ae C40:2	-0.00599615	0.0185731
	Putrescine	-0.00564913	0.0189166
	t4-OH-Pro	-0.00569443	0.0194008
	Ile	-0.00379759	0.0205277
	ProBetaine	0.0107349	0.0216804
	5-AVA	-0.00603017	0.0252161
	Glu	-0.00357769	0.0263039
	Val	-0.00355213	0.0269084
	C4:1	-0.00269715	0.0420639
	C3	-0.00369993	0.0446481
	TMCA	-0.00934117	0.0452657
	SM C24:0	-0.00562749	0.0454256
	PC ae C38:6	-0.00554171	0.046797
	OH-GlutAcid	-0.00367705	0.0518816
	Thr	-0.00374685	0.0522272
	TG(20:4_34:1)	0.00612398	0.0556908
	AconAcid	-0.00338236	0.0565245
	Tyr	-0.00309717	0.0679217
	BABA	-0.00484546	0.0689417
	TG(20:4_34:0)	0.00452954	0.0738485
	Anserine	-0.00719556	0.0797924
	Cortisone	-0.00287208	0.0814157
	DCA	-0.00539988	0.0878827
	Gly	-0.00309821	0.0886984
	C3-DC (C4-OH)	-0.00164001	0.0931529
	C5-OH (C3-DC-M)	-0.00365889	0.0991554
	C5	-0.00353065	0.10078
	Leu	-0.00302259	0.100873
	Ala	-0.00303996	0.105191
	Cystine	-0.00398385	0.106291
	Hypoxanthine	-0.00373244	0.114041
	alpha-AAA	-0.00309167	0.124961
	Betaine	0.00702847	0.1251
	Arg	-0.0029722	0.130763
	Orn	-0.00246883	0.137042
	TDCA	-0.00559238	0.137905
	Trigonelline	0.00473128	0.139987
	C4	-0.00266198	0.161208
	Asn	-0.00236968	0.167032
	HipAcid	0.00244573	0.167179
	Cortisol	-0.00369252	0.175077
	C5:1	-0.00351331	0.176108
	Met	-0.00209803	0.18483
	C2	-0.00397741	0.204091
	PEA	-0.00528837	0.212611
	SM C24:1	-0.00379595	0.219751
	C0	-0.00322161	0.220994
	beta-Ala	-0.0036722	0.229997
	TrpBetaine	0.00577096	0.246424
	GDCA	-0.00407502	0.302964
	Xanthine	-0.00201529	0.314629
	GLCAS	-0.00347026	0.331911
	C10:2	-0.00203957	0.391477
	p-Cresol-SO4	0.00205527	0.439718
	Met-SO	-0.0029609	0.457915
	Lys	-0.0021466	0.458576
	Ind-SO4	-0.00155624	0.478545
	3-IAA	0.00297887	0.481519
	Cys	-0.00116695	0.500026
	TG(20:2_36:5)	0.00201427	0.52113
	GCA	-0.00182358	0.596604
	3-Met-His	-0.00133796	0.625723
	C9	-0.000819675	0.633519
	Choline	-0.000750936	0.646798
	C5-M-DC	-0.000856619	0.681493
	Hex3Cer(d18:1_22:0)	-0.000834723	0.748758
	Cit	-0.000855215	0.764063
	Ac-Orn	-0.000672401	0.811862
	TMAO	0.000584951	0.837591
	Kynurenine	0.000406087	0.863926
	PAG	0.000193059	0.929111
	Sarcosine	-5.59254e-05	0.971466

## Sheet: Suppl Table 5A
Suppl. Table 5A.		Age associated metabolites (p<0.05) in plasma of 162 participants of the Baltimore Longitudinal Study of Aging using a linear regression models adjusted for sex, race and body mass index (BMI)
Column1	Metabolites	AgeBetaBLSA	AgePvalue	Age Std.Error	BHAdjPval
66	DHEAS	-0.0132376	1.08413e-27	0.000990425	5.77842e-25
54	Cit	0.00418234	1.14799e-18	0.000416022	3.0594e-16
53	Choline	0.00298659	2.39427e-18	0.000300644	4.25382e-16
196	SDMA	0.00311863	1.17238e-16	0.000335426	1.56219e-14
120	p-Cresol-SO4	0.00718674	2.10617e-11	0.000995433	2.24518e-09
451	C4	0.00415752	2.67448e-11	0.000579335	2.37583e-09
1	1-Met-His	0.00354931	1.41438e-10	0.000516593	1.07695e-08
8	ADMA	0.00176405	1.67384e-10	0.000257928	1.1152e-08
57	Cys	0.00188043	1.72209e-09	0.000293894	1.01986e-07
104	Kynurenine	0.00263292	3.17932e-09	0.000419278	1.69458e-07
58	Cystine	0.00430007	9.08528e-09	0.000708014	4.40223e-07
7	AconAcid	0.00254167	1.16005e-08	0.000421863	5.15254e-07
82	HCys	0.00253297	7.49667e-08	0.000448622	3.07364e-06
100	HipAcid	0.00733846	9.31928e-08	0.00131022	3.54798e-06
204	SM C16:1	0.00176588	1.73864e-07	0.000322812	6.17797e-06
445	C16:1	0.0032516	2.82621e-07	0.000605835	9.41481e-06
454	C6 (C4:1-DC)	0.00333338	3.19856e-07	0.000624153	1.00284e-05
118	Met-SO	0.00411692	3.52399e-07	0.000773877	1.04349e-05
430	TMAO	0.00680653	3.73764e-07	0.00128251	1.0445e-05
45	Cer(d18:1/24:1)	0.00224173	3.91933e-07	0.000423208	1.0445e-05
52	Cer(d18:2/24:1)	0.00229725	5.41986e-07	0.000439508	1.37561e-05
46	Cer(d18:1/25:0)	0.00239936	6.21889e-07	0.000461686	1.50667e-05
474	Cer(d18:1/26:1)	0.0030028	7.80934e-07	0.000583393	1.80973e-05
540	Trigonelline	0.00986379	8.74702e-07	0.00192569	1.94257e-05
91	Hex3Cer(d18:1/24:1)	0.00225791	1.55014e-06	0.000452012	3.30489e-05
81	HArg	-0.00316138	2.19968e-06	0.000643009	4.50934e-05
97	HexCer(d18:1/24:1)	0.00176596	3.32513e-06	0.00036619	6.56405e-05
475	Cer(d18:2/20:0)	0.00198659	3.85852e-06	0.000414879	7.28855e-05
488	Hex3Cer(d18:1/18:0)	0.00232749	3.96563e-06	0.000486714	7.28855e-05
103	Ind-SO4	0.00433761	1.28226e-05	0.000962563	0.000224659
496	HexCer(d18:1/18:1)	0.00165176	1.30665e-05	0.000366912	0.000224659
438	C10:2	0.00655033	1.4833e-05	0.00146498	0.000247063
489	Hex3Cer(d18:1/20:0)	0.00226472	1.61554e-05	0.000508852	0.000260934
158	PC ae C30:2	0.0015896	2.62624e-05	0.000366944	0.000411702
449	C3	0.00215703	2.86963e-05	0.000500459	0.000437004
473	Cer(d18:1/26:0)	0.00200681	5.10458e-05	0.000481725	0.00073617
441	C14:1-OH	0.0036907	5.11037e-05	0.000885994	0.00073617
90	Hex3Cer(d18:1/16:0)	0.00126688	6.00225e-05	0.000307145	0.000841895
124	PC aa C32:0	0.00148166	6.54669e-05	0.000361163	0.00087851
194	ProBetaine	0.00910539	6.59295e-05	0.00222046	0.00087851
75	GLCA	0.00895459	7.6278e-05	0.00220384	0.000991614
2	3-IAA	0.00310955	7.9861e-05	0.000767539	0.00101347
203	SM C16:0	0.00119365	8.99682e-05	0.000296896	0.00109444
457	C9	0.00468894	9.0348e-05	0.00116659	0.00109444
86	Hex2Cer(d18:1/20:0)	0.00167924	0.000186093	0.000438653	0.00220417
47	Cer(d18:2/16:0)	0.00136864	0.000218751	0.000361648	0.00253466
162	PC ae C34:1	0.00133585	0.000238686	0.000355213	0.0027068
50	Cer(d18:2/23:0)	0.00191157	0.000272856	0.000513299	0.00302984
510	Putrescine	0.00297585	0.000371598	0.000817879	0.00404207
79	Gly	0.00150748	0.000451234	0.000420622	0.00472648
503	HexCer(d18:2/23:0)	0.00187422	0.000454509	0.00052325	0.00472648
41	Cer(d18:1/20:0)	0.00157326	0.00046112	0.000439729	0.00472648
443	C14:2-OH	0.00501705	0.000488466	0.0014087	0.00491231
43	Cer(d18:1/23:0)	0.00159958	0.00050615	0.000450413	0.00499589
34	Cer(d16:1/20:0)	0.00208102	0.000544418	0.000589426	0.00527591
77	Gln	0.000696403	0.000629883	0.000199615	0.00599514
198	SM (OH) C14:1	0.00148984	0.000689352	0.000430258	0.00644605
192	Phe	0.000740646	0.000805445	0.000216732	0.00740176
56	Creatinine	0.00107348	0.00085628	0.000315786	0.00773554
432	Trp	-0.000924717	0.000882743	0.000272743	0.0078417
450	C3-DC (C4-OH)	0.00231378	0.00104271	0.000692512	0.00911091
472	Cer(d18:1/20:0(OH))	0.00195832	0.00110619	0.00058923	0.00950969
471	Cer(d18:1/18:1)	0.00127235	0.00124407	0.000386933	0.0103663
149	PC aa C40:6	0.00176919	0.00124473	0.000538054	0.0103663
160	PC ae C32:2	0.00132436	0.00129943	0.000404364	0.0106553
146	PC aa C40:3	0.0010655	0.00135698	0.000326634	0.0109586
446	C18	0.00155342	0.00139299	0.000477371	0.0110816
490	Hex3Cer(d18:1/22:0)	0.00151481	0.00157035	0.00047079	0.0122383
492	HexCer(d16:1/20:0)	0.00220322	0.00159604	0.000685799	0.0122383
453	C5-OH (C3-DC-M)	0.00128223	0.00160728	0.000399389	0.0122383
48	Cer(d18:2/18:0)	0.00160789	0.00163924	0.000501769	0.0123059
213	Taurine	0.0016813	0.00172943	0.000527388	0.0128026
212	t4-OH-Pro	0.00224927	0.00181027	0.000708684	0.0132174
31	CE(20:5)	0.00318728	0.00241818	0.00103368	0.0174175
76	GLCAS	0.00456243	0.0024858	0.00148386	0.0176658
439	C12	0.00350855	0.00269965	0.00115091	0.0189331
40	Cer(d18:1/18:0)	0.00142275	0.00278144	0.000468167	0.0190265
437	C10	0.00248872	0.00278436	0.000819022	0.0190265
143	PC aa C38:5	0.00126421	0.00284104	0.000416929	0.019168
486	Hex2Cer(d18:1/26:0)	0.0032292	0.00292388	0.00106821	0.0194804
87	Hex2Cer(d18:1/22:0)	0.00130368	0.00302659	0.000432841	0.0199157
36	Cer(d16:1/23:0)	0.00203203	0.00338998	0.000682962	0.0220348
49	Cer(d18:2/22:0)	0.0014504	0.00367302	0.000491788	0.023587
71	GABA	0.000957131	0.00373677	0.000325155	0.0237107
207	SM C20:2	0.00151552	0.00405378	0.000519564	0.0254196
139	PC aa C38:0	0.00152359	0.00443189	0.000527659	0.0274674
148	PC aa C40:5	0.00126342	0.00459397	0.000439372	0.0281447
456	C8	0.00363692	0.00473062	0.0012691	0.0286304
494	HexCer(d16:1/24:0)	0.00160514	0.00478068	0.000560797	0.0286304
182	PC ae C40:6	0.00116781	0.00522505	0.000412293	0.0309175
89	Hex2Cer(d18:1/24:1)	0.00117707	0.00527861	0.000416067	0.0309175
179	PC ae C40:3	0.000809726	0.00545737	0.00028736	0.0316171
197	Ser	-0.00103733	0.00552666	0.00036869	0.0316743
436	5-AVA	0.00493992	0.00571816	0.00176299	0.0324232
440	C14:1	0.0010971	0.00585631	0.000392676	0.0328209
121	PC aa C28:1	0.00121373	0.00591145	0.000434916	0.0328209
183	PC ae C42:1	0.00102236	0.00620217	0.000368501	0.03408
18	C2	0.00157888	0.00641297	0.000571448	0.0348787
59	DCA	0.00526475	0.00653078	0.0019098	0.0351607
101	His	-0.000530476	0.00666874	0.000192934	0.0355444
16	Betaine	0.00180645	0.00694241	0.000660331	0.0366367
497	HexCer(d18:1/20:0)	0.00115805	0.00704973	0.000424137	0.0368383
206	SM C18:1	0.00125781	0.00861711	0.000472805	0.0445914
201	SM (OH) C22:2	0.00101151	0.00904167	0.000382665	0.0463386
99	HexCer(d18:2/24:0)	0.00311813	0.00968636	0.00119063	0.0491698
85	Hex2Cer(d18:1/18:0)	0.00100219	0.0101173	0.000384963	0.050873
92	HexCer(d18:1/16:0)	0.00088967	0.0103771	0.00034294	0.0516916
188	PC ae C44:3	0.000926101	0.0105275	0.000357695	0.0519553
35	Cer(d16:1/22:0)	0.00157292	0.0107675	0.000609428	0.0526521
199	SM (OH) C16:1	0.00105921	0.013514	0.000423996	0.0654815
184	PC ae C42:2	0.000953481	0.0144501	0.000385501	0.0693434
42	Cer(d18:1/22:0)	0.00107509	0.0145712	0.000435213	0.0693434
444	C16	0.00112033	0.0148542	0.000454847	0.0700646
442	C14:2	0.00271006	0.0153492	0.00110576	0.0717643
447	C18:1	0.00127307	0.0160055	0.00052279	0.07264
155	PC aa C42:6	0.0010728	0.0160951	0.000440928	0.07264
499	HexCer(d18:1/26:1)	0.00082661	0.0161135	0.000339802	0.07264
211	SM C26:1	0.00111805	0.0162146	0.000460051	0.07264
150	PC aa C42:0	0.0011549	0.0162179	0.000475228	0.07264
491	Hex3Cer(d18:1/26:1)	0.00194433	0.0174373	0.000809197	0.0774508
539	TLCA	0.00433353	0.0178884	0.00181085	0.0787976
500	HexCer(d18:2/16:0)	0.00099016	0.0181923	0.000414872	0.0794795
141	PC aa C38:3	0.000936342	0.0188253	0.000394483	0.0813165
39	Cer(d18:1/16:0)	0.000719183	0.0189179	0.000303233	0.0813165
151	PC aa C42:1	0.00109233	0.0199115	0.000464417	0.0849027
465	Cer(d16:1/18:0)	0.00164851	0.0205228	0.000704382	0.0868149
11	Arg	0.00127216	0.021282	0.000546864	0.0893176
98	HexCer(d18:2/22:0)	0.00110079	0.0243194	0.00048407	0.101268
469	Cer(d18:0/24:1)	0.00133118	0.0257927	0.000591449	0.10657
181	PC ae C40:5	0.000742747	0.0267951	0.000332251	0.107933
137	PC aa C36:5	0.00190279	0.0268505	0.000851485	0.107933
106	Leu	-0.000629055	0.0270103	0.000281797	0.107933
161	PC ae C34:0	0.00107039	0.027221	0.000480173	0.107933
435	Val	-0.000543449	0.0272355	0.000243811	0.107933
154	PC aa C42:5	0.000929267	0.0273377	0.000417185	0.107933
33	CE(22:6)	0.00147359	0.0294814	0.00067071	0.115541
17	C0	0.00081336	0.029868	0.000371095	0.116202
19	CA	0.00569492	0.0300908	0.00260188	0.11622
128	PC aa C34:1	0.000956639	0.0320254	0.000442199	0.122803
209	SM C24:1	0.000763232	0.035022	0.000358909	0.132678
178	PC ae C40:2	0.000901572	0.0350986	0.000424144	0.132678
166	PC ae C36:1	0.00079976	0.0356516	0.000377398	0.133236
495	HexCer(d18:1/14:0)	0.000957054	0.0357463	0.000451858	0.133236
127	PC aa C32:3	0.000953397	0.0373832	0.000454133	0.13837
88	Hex2Cer(d18:1/24:0)	0.000928	0.0378311	0.000443087	0.139062
22	CE(16:0)	0.000885799	0.0385608	0.000424562	0.140773
32	CE(22:5)	0.00108775	0.0417631	0.000529917	0.151427
493	HexCer(d16:1/22:0)	0.0013027	0.0435446	0.000640182	0.156819
498	HexCer(d18:1/26:0)	0.00117777	0.0450638	0.000582997	0.161201
9	Ala	0.000701285	0.0457587	0.000348272	0.162596
531	TG(20:2_36:5)	0.000762087	0.0473689	0.000381295	0.167203
116	lysoPC a C28:1	0.000990571	0.0480094	0.000497059	0.168349
102	Ile	-0.000642126	0.0506737	0.000326061	0.17653
429	Thr	-0.00069738	0.051892	0.000355999	0.1796
458	CDCA	0.0051279	0.0540354	0.00264173	0.185812
135	PC aa C36:3	0.000689665	0.055334	0.000357227	0.189058
501	HexCer(d18:2/18:0)	0.000949815	0.0559465	0.000493226	0.189933
502	HexCer(d18:2/20:0)	0.00272838	0.0571129	0.0014236	0.192666
173	PC ae C38:3	0.000684132	0.0585222	0.000359	0.196178
51	Cer(d18:2/24:0)	0.00105602	0.0598349	0.000557057	0.199325
508	lysoPC a C28:0	-0.00128812	0.0632543	0.000688592	0.209407
74	GDCA	0.0033473	0.064059	0.00179487	0.210762
153	PC aa C42:4	0.000576667	0.0669044	0.000312537	0.217989
460	CE(15:1)	0.0008479	0.0670735	0.000459825	0.217989
119	Orn	0.000780698	0.0685118	0.000425625	0.221314
23	CE(16:1)	0.00133029	0.0712508	0.000732469	0.228205
185	PC ae C42:3	0.000729725	0.0715012	0.000402151	0.228205
452	C5	0.000933358	0.0749814	0.000520708	0.235817
167	PC ae C36:2	0.000636548	0.0750381	0.000355191	0.235817
416	TG(20:5_36:2)	0.00190036	0.0752136	0.00106104	0.235817
93	HexCer(d18:1/18:0)	0.000713632	0.0761981	0.000399802	0.237447
195	Sarcosine	0.000638907	0.0769299	0.000358838	0.237447
144	PC aa C38:6	0.000955344	0.0770702	0.00053682	0.237447
478	DG(17:0_18:1)	0.000937663	0.0781893	0.000528895	0.239511
67	EPA	0.00190962	0.0860317	0.00110538	0.26049
145	PC aa C40:2	0.000658744	0.0862965	0.000381637	0.26049
6	AABA	-0.00104112	0.0865041	0.000603564	0.26049
417	TG(20:5_36:3)	0.00181769	0.0914119	0.00107023	0.273722
434	Tyr	0.00050485	0.0961483	0.000301607	0.286296
130	PC aa C34:3	0.000781262	0.0990909	0.000470894	0.293419
95	HexCer(d18:1/23:0)	0.000760936	0.101557	0.000462012	0.299061
113	lysoPC a C18:2	-0.000854816	0.10985	0.000531611	0.321704
164	PC ae C34:3	-0.000771282	0.110792	0.000480942	0.322691
4	3-Met-His	0.00288492	0.113151	0.00181089	0.326071
455	C7-DC	0.00337548	0.113177	0.00211898	0.326071
159	PC ae C32:1	0.000640639	0.115383	0.000404642	0.330639
193	Pro	0.000633683	0.116244	0.000401204	0.331328
122	PC aa C30:0	0.000795749	0.121563	0.000511188	0.344645
37	Cer(d16:1/24:0)	0.00100912	0.12448	0.000653364	0.351046
152	PC aa C42:2	0.00069607	0.126687	0.000453333	0.355389
133	PC aa C36:1	0.000568383	0.13245	0.000375822	0.369611
505	lysoPC a C24:0	0.000690465	0.135483	0.000460144	0.37506
12	Asn	-0.000417622	0.13581	0.000278549	0.37506
26	CE(18:1)	0.000632077	0.138174	0.000424151	0.379622
21	CE(15:0)	0.000659091	0.140059	0.000444408	0.379902
189	PC ae C44:4	0.000557666	0.140288	0.000376239	0.379902
171	PC ae C38:0	0.000774274	0.140693	0.000522913	0.379902
175	PC ae C38:5	0.000530251	0.141127	0.000358504	0.379902
169	PC ae C36:4	-0.000649094	0.142705	0.000440608	0.382221
461	CE(17:1)	0.000897925	0.158643	0.000633955	0.421064
73	GCDCA	0.00210027	0.158788	0.00148336	0.421064
20	CE(14:0)	0.000909308	0.161694	0.000646724	0.423039
187	PC ae C42:5	0.000434475	0.16249	0.000309601	0.423039
125	PC aa C32:1	0.0011533	0.162666	0.000822168	0.423039
44	Cer(d18:1/24:0)	0.000660375	0.162707	0.000470818	0.423039
305	TG(18:0_38:6)	0.000771603	0.168306	0.000557495	0.435472
399	TG(20:3_36:4)	0.000716016	0.172243	0.000522149	0.443504
448	C18:2	0.000848591	0.174705	0.000622403	0.447682
94	HexCer(d18:1/22:0)	0.00057615	0.179439	0.000427252	0.457613
70	FA(20:1)	-0.00095118	0.181578	0.00070885	0.460862
190	PC ae C44:5	0.000553235	0.185241	0.00041577	0.467931
415	TG(20:5_34:2)	0.00143827	0.189125	0.00109052	0.47549
481	DG(18:2_18:3)	-0.00232249	0.191234	0.00176938	0.478533
15	beta-Ala	0.000669624	0.193976	0.000513323	0.483126
413	TG(20:5_34:0)	0.00158195	0.19908	0.00122668	0.488897
115	lysoPC a C20:4	-0.0006671	0.199646	0.000517941	0.488897
168	PC ae C36:3	0.000493909	0.199821	0.000383624	0.488897
482	DOPA	-0.00171999	0.199962	0.00133635	0.488897
228	TG(16:0_28:2)	-0.0034477	0.212052	0.00275146	0.510192
163	PC ae C34:2	0.000486945	0.212219	0.000388751	0.510192
3	3-IPA	0.0019688	0.212246	0.00157188	0.510192
398	TG(20:3_36:3)	0.000800876	0.2125	0.000639774	0.510192
29	CE(20:3)	0.000617538	0.222802	0.000504543	0.532527
414	TG(20:5_34:1)	0.00135024	0.224074	0.00110623	0.533175
176	PC ae C38:6	0.000580816	0.231996	0.000484064	0.549572
64	DG(18:2_18:2)	-0.000935445	0.233113	0.000781495	0.549775
504	lysoPC a C14:0	-0.000698799	0.237901	0.000589822	0.558597
205	SM C18:0	0.000528845	0.244502	0.000452706	0.571578
274	TG(16:1_38:3)	0.000902518	0.260081	0.000798489	0.605341
142	PC aa C38:4	0.000500985	0.263573	0.000446508	0.610801
61	DG(16:0_18:2)	-0.000784199	0.269704	0.00070798	0.622305
462	CE(20:0)	0.00150536	0.274645	0.00137318	0.628496
476	DG(14:0_18:2)	-0.00177636	0.274746	0.00162073	0.628496
134	PC aa C36:2	0.00035986	0.281848	0.000333238	0.641988
170	PC ae C36:5	-0.000547606	0.288598	0.000514277	0.654565
459	CE(14:1)	-0.000972772	0.289945	0.000916132	0.654834
306	TG(18:0_38:7)	0.000438156	0.291504	0.000413984	0.655052
249	TG(16:0_38:1)	-0.00100665	0.2925	0.000953089	0.655052
165	PC ae C36:0	0.000446426	0.294195	0.000424164	0.656091
376	TG(18:3_38:5)	0.000625978	0.301145	0.000603411	0.667715
208	SM C24:0	-0.000422032	0.301912	0.000407466	0.667715
117	Met	0.000276073	0.303566	0.000267461	0.668598
400	TG(20:3_36:5)	0.000346676	0.306601	0.000337983	0.672503
30	CE(20:4)	0.00054958	0.309086	0.000538568	0.675176
397	TG(20:3_34:3)	0.000785341	0.311243	0.000773054	0.677112
28	CE(18:3)	0.000613555	0.316837	0.000611001	0.68648
268	TG(16:1_34:3)	0.00106132	0.318148	0.00105978	0.686531
467	Cer(d18:0/20:0)	0.00153633	0.324748	0.00155523	0.697947
518	TG(17:1_38:5)	0.000661707	0.326316	0.000672029	0.6985
109	lysoPC a C16:1	0.000464032	0.328821	0.000473726	0.701047
129	PC aa C34:2	0.000316348	0.331356	0.000324658	0.703636
63	DG(18:1_18:2)	-0.000662545	0.332819	0.000682017	0.703938
468	Cer(d18:0/22:0)	0.000542754	0.344567	0.000572502	0.725906
466	Cer(d18:0/18:0)	0.000511399	0.346527	0.000541631	0.727162
507	lysoPC a C26:1	0.00070035	0.349807	0.000746832	0.731166
138	PC aa C36:6	0.000667937	0.354336	0.000719017	0.737739
80	H1	0.000316018	0.359074	0.000343563	0.744694
470	Cer(d18:1/14:0)	0.000395334	0.372546	0.000442074	0.76964
112	lysoPC a C18:1	0.000384029	0.377664	0.000434071	0.7772
377	TG(18:3_38:6)	0.000572771	0.381844	0.000653126	0.78278
177	PC ae C40:1	0.000348912	0.400204	0.000413623	0.817274
382	TG(20:1_32:2)	-0.000606647	0.404891	0.000726375	0.82369
337	TG(18:2_28:0)	-0.00160237	0.408513	0.00193352	0.827899
295	TG(18:0_30:1)	-0.00202815	0.412804	0.00246988	0.833427
480	DG(18:1_20:3)	-0.00133807	0.417792	0.00164706	0.840314
273	TG(16:1_36:5)	0.000676132	0.422798	0.000841297	0.844827
536	TG(22:2_32:4)	-0.000851495	0.423206	0.00106043	0.844827
270	TG(16:1_36:2)	0.000692518	0.426329	0.000868294	0.846395
72	GCA	0.00125518	0.427168	0.00157663	0.846395
96	HexCer(d18:1/24:0)	0.000343782	0.432265	0.000436632	0.853323
423	TG(22:5_34:3)	0.000527565	0.434577	0.000673436	0.854722
25	CE(18:0)	0.000351158	0.443875	0.000457473	0.8698
535	TG(22:1_32:5)	-0.00076114	0.450338	0.00100581	0.879232
275	TG(16:1_38:4)	0.000604934	0.457133	0.000811536	0.88924
131	PC aa C34:4	-0.000457263	0.465413	0.000624891	0.902054
24	CE(17:0)	-0.000511382	0.467246	0.000701733	0.902326
390	TG(20:2_34:3)	0.000558632	0.469772	0.000770945	0.903929
538	TG(22:4_32:2)	-0.00119268	0.476954	0.00167295	0.914448
341	TG(18:2_32:0)	-0.000719081	0.48156	0.00101929	0.919548
336	TG(18:1_38:7)	0.00037835	0.483575	0.000538783	0.919548
191	PC ae C44:6	0.000284736	0.48479	0.000406604	0.919548
105	Lac	-0.000365238	0.493958	0.000532705	0.929471
225	TG(14:0_36:4)	-0.000665736	0.494517	0.000972244	0.929471
108	lysoPC a C16:0	-0.000227209	0.495253	0.000332384	0.929471
358	TG(18:2_36:3)	-0.000540024	0.502117	0.000802752	0.939047
83	Hex2Cer(d18:1/14:0)	-0.000341166	0.506422	0.000512302	0.943786
229	TG(16:0_30:2)	-0.00124956	0.509389	0.00188954	0.946008
202	SM (OH) C24:1	-0.000260929	0.511886	0.00039691	0.947345
132	PC aa C36:0	0.000517695	0.521892	0.000806539	0.960259
210	SM C26:0	0.00023125	0.522467	0.000360773	0.960259
307	TG(18:1_26:0)	-0.0014649	0.534707	0.00235435	0.979377
107	Lys	0.000160436	0.539118	0.000260662	0.983146
246	TG(16:0_36:4)	-0.000449895	0.541534	0.000735325	0.983146
418	TG(22:4_34:2)	-0.000528214	0.54292	0.000866304	0.983146
13	Asp	0.00035457	0.551315	0.000593843	0.983146
487	Hex2Cer(d18:1/26:1)	0.000615301	0.554016	0.00103756	0.983146
60	DG(16:0_18:1)	-0.000488082	0.555286	0.000825681	0.983146
338	TG(18:2_30:0)	-0.000787872	0.561711	0.00135481	0.983146
484	FA(20:3)	-0.000556256	0.564032	0.000962232	0.983146
347	TG(18:2_34:0)	-0.000452054	0.564462	0.000782843	0.983146
431	TMCA	-0.00130182	0.569656	0.00228486	0.983146
227	TG(14:0_38:5)	-0.000566076	0.571453	0.000998187	0.983146
485	GUDCA	-0.00123102	0.575124	0.00219161	0.983146
280	TG(17:0_34:3)	0.000579678	0.575883	0.00103407	0.983146
311	TG(18:1_30:2)	-0.000856208	0.576977	0.00153176	0.983146
331	TG(18:1_36:4)	-0.000408987	0.582605	0.000742635	0.983146
515	TG(16:0_28:1)	-0.00141996	0.583402	0.00258381	0.983146
62	DG(18:1_18:1)	-0.000454046	0.585791	0.000831475	0.983146
365	TG(18:3_32:0)	-0.000613326	0.586644	0.00112572	0.983146
267	TG(16:1_34:2)	0.000583329	0.5884	0.00107571	0.983146
260	TG(16:1_30:1)	0.00180374	0.588545	0.00332757	0.983146
286	TG(17:1_34:3)	0.000518641	0.589138	0.000958319	0.983146
529	TG(20:1_34:0)	-0.000532756	0.592167	0.000992468	0.983146
324	TG(18:1_34:4)	0.000396712	0.59418	0.000743073	0.983146
55	Cortisol	-0.000370066	0.59525	0.00069518	0.983146
186	PC ae C42:4	0.000216286	0.595577	0.000406661	0.983146
271	TG(16:1_36:3)	0.000398677	0.596847	0.000752193	0.983146
387	TG(20:2_32:1)	0.000542771	0.597525	0.00102595	0.983146
380	TG(20:0_34:1)	-0.000438657	0.602051	0.000839517	0.983146
308	TG(18:1_28:1)	-0.000896806	0.602148	0.0017168	0.983146
433	TrpBetaine	-0.00111831	0.605096	0.00215835	0.983146
371	TG(18:3_35:2)	0.000441272	0.606819	0.000855746	0.983146
224	TG(14:0_36:3)	-0.000491284	0.606993	0.000953194	0.983146
521	TG(17:2_34:3)	-0.000499285	0.610427	0.000978055	0.983146
276	TG(16:1_38:5)	0.000392424	0.610631	0.000769164	0.983146
359	TG(18:2_36:4)	-0.000477704	0.615494	0.000949239	0.983146
269	TG(16:1_36:1)	0.000483553	0.615604	0.000961162	0.983146
379	TG(20:0_32:4)	-0.000376959	0.624202	0.000767938	0.983146
330	TG(18:1_36:3)	-0.000355046	0.6255	0.000726015	0.983146
38	Cer(d18:0/24:0)	0.000270684	0.630573	0.000561742	0.983146
514	TG(14:0_40:5)	-0.000570352	0.631616	0.00118726	0.983146
393	TG(20:3_32:2)	0.000529383	0.634099	0.00111006	0.983146
395	TG(20:3_34:1)	0.000432196	0.634922	0.000908474	0.983146
343	TG(18:2_32:2)	-0.000430481	0.636373	0.000908765	0.983146
265	TG(16:1_34:0)	0.000636707	0.63641	0.00134427	0.983146
266	TG(16:1_34:1)	0.000578327	0.637784	0.00122601	0.983146
519	TG(17:1_38:6)	0.000324991	0.638768	0.000690977	0.983146
245	TG(16:0_36:3)	-0.000336998	0.64265	0.000724891	0.983146
304	TG(18:0_36:5)	0.000301796	0.645506	0.000654792	0.983146
285	TG(17:1_34:2)	0.000459492	0.645624	0.000997293	0.983146
126	PC aa C32:2	-0.000352183	0.647445	0.000768629	0.983146
65	DHA	0.000387781	0.649716	0.000852209	0.983146
402	TG(20:4_32:0)	-0.000539202	0.660297	0.00122452	0.983146
272	TG(16:1_36:4)	0.000340328	0.660359	0.000773026	0.983146
348	TG(18:2_34:1)	-0.000314697	0.662172	0.000718902	0.983146
262	TG(16:1_32:1)	0.000915922	0.66274	0.00209612	0.983146
409	TG(20:4_36:2)	0.00026314	0.664846	0.000606241	0.983146
516	TG(16:0_37:3)	-0.00038217	0.666963	0.000886432	0.983146
396	TG(20:3_34:2)	0.000342382	0.669315	0.000800158	0.983146
237	TG(16:0_34:1)	-0.000505	0.674941	0.00120192	0.983146
381	TG(20:1_32:1)	0.000607257	0.676562	0.00145298	0.983146
247	TG(16:0_36:5)	-0.000344379	0.677103	0.000825454	0.983146
378	TG(20:0_32:3)	-0.000315368	0.679577	0.000762106	0.983146
255	TG(16:0_38:7)	0.000397452	0.681097	0.000965315	0.983146
339	TG(18:2_30:1)	-0.000572637	0.684037	0.0014045	0.983146
383	TG(20:1_34:1)	-0.000349502	0.684638	0.000858945	0.983146
357	TG(18:2_36:2)	-0.000285919	0.685208	0.000704027	0.983146
27	CE(18:2)	0.000155221	0.685834	0.000383012	0.983146
349	TG(18:2_34:2)	-0.000292273	0.688645	0.000728067	0.983146
294	TG(17:2_38:6)	-0.000271417	0.690075	0.000679409	0.983146
325	TG(18:1_35:2)	0.000318557	0.691657	0.000801725	0.983146
226	TG(14:0_38:4)	-0.000408944	0.695209	0.00104185	0.983146
530	TG(20:2_34:4)	0.000339312	0.696256	0.000867591	0.983146
259	TG(16:1_28:0)	0.00152417	0.696876	0.00390558	0.983146
479	DG(18:1_20:2)	0.000649968	0.705087	0.00171426	0.983146
282	TG(17:0_36:4)	-0.00025942	0.705474	0.000685155	0.983146
408	TG(20:4_34:3)	0.000288547	0.706007	0.000763533	0.983146
264	TG(16:1_33:1)	0.000896097	0.706926	0.00237899	0.983146
283	TG(17:1_32:1)	-0.000622093	0.706973	0.00165183	0.983146
428	TG(22:6_34:3)	0.000493155	0.709034	0.00131919	0.983146
370	TG(18:3_34:3)	0.000328031	0.711933	0.000886737	0.983146
284	TG(17:1_34:1)	0.000432837	0.71236	0.00117187	0.983146
364	TG(18:3_30:0)	-0.000570701	0.715242	0.0015615	0.983146
298	TG(18:0_34:2)	-0.000365823	0.721617	0.00102489	0.983146
334	TG(18:1_38:5)	0.000192957	0.723968	0.000545394	0.983146
368	TG(18:3_34:1)	-0.000272704	0.725768	0.000776076	0.983146
313	TG(18:1_32:0)	-0.000420976	0.726384	0.00120085	0.983146
389	TG(20:2_34:2)	0.000266532	0.729965	0.000770797	0.983146
419	TG(22:5_32:0)	-0.000360114	0.732852	0.00105314	0.983146
147	PC aa C40:4	0.000161852	0.737945	0.000482898	0.983146
114	lysoPC a C20:3	-0.000173666	0.739334	0.000521011	0.983146
222	TG(14:0_36:1)	-0.00042524	0.739727	0.00127775	0.983146
425	TG(22:6_32:1)	0.000462282	0.742395	0.00140399	0.983146
392	TG(20:3_32:1)	0.000362202	0.743968	0.00110705	0.983146
180	PC ae C40:4	0.000112374	0.745184	0.00034516	0.983146
156	PC ae C30:0	0.000161605	0.745857	0.00049774	0.983146
10	alpha-AAA	0.000316217	0.747454	0.000980321	0.983146
401	TG(20:4_30:0)	-0.000542773	0.748801	0.00169203	0.983146
300	TG(18:0_36:1)	0.000530865	0.749526	0.00165986	0.983146
483	FA(20:2)	-0.000241891	0.750828	0.000760412	0.983146
411	TG(20:4_36:4)	0.000224338	0.752849	0.000711198	0.983146
335	TG(18:1_38:6)	0.000197347	0.756402	0.000635065	0.983146
200	SM (OH) C22:1	-0.000117389	0.760583	0.000384572	0.983146
218	TG(14:0_34:1)	-0.000456154	0.762809	0.00150885	0.983146
256	TG(16:0_40:6)	-0.000239517	0.763587	0.000794954	0.983146
511	Serotonin	-0.000573406	0.764338	0.00190938	0.983146
288	TG(17:1_36:4)	0.000203815	0.766037	0.000683762	0.983146
384	TG(20:1_34:2)	-0.000215457	0.770421	0.000737037	0.983146
326	TG(18:1_35:3)	0.000205593	0.773638	0.000713577	0.983146
318	TG(18:1_33:1)	0.000305841	0.775202	0.00106911	0.983146
528	TG(20:1_32:3)	-0.000176155	0.776118	0.000618365	0.983146
263	TG(16:1_32:2)	0.000438455	0.779374	0.00156247	0.983146
323	TG(18:1_34:3)	0.000200652	0.782423	0.000725325	0.983146
506	lysoPC a C26:0	0.000207643	0.785106	0.000760213	0.983146
361	TG(18:2_38:4)	0.000169703	0.785377	0.000622113	0.983146
219	TG(14:0_34:2)	-0.00036496	0.789345	0.00136374	0.983146
351	TG(18:2_34:4)	0.000220231	0.793977	0.00084188	0.983146
353	TG(18:2_35:2)	0.000186639	0.794271	0.00071451	0.983146
250	TG(16:0_38:2)	-0.000236856	0.794604	0.000908259	0.983146
524	TG(18:0_32:0)	0.000831652	0.799	0.00326044	0.983146
363	TG(18:2_38:6)	0.00020155	0.799027	0.000790273	0.983146
367	TG(18:3_34:0)	-0.000213555	0.799448	0.000839141	0.983146
420	TG(22:5_32:1)	0.000261098	0.802451	0.00104189	0.983146
248	TG(16:0_36:6)	-0.000245104	0.805193	0.000992126	0.983146
309	TG(18:1_30:0)	-0.000375816	0.808148	0.00154513	0.983146
242	TG(16:0_35:2)	0.000278929	0.809822	0.00115709	0.983146
525	TG(18:3_33:2)	0.000231104	0.812622	0.000973298	0.983146
463	CE(20:1)	0.00033275	0.816291	0.0014299	0.983146
136	PC aa C36:4	9.53477e-05	0.817612	0.000412752	0.983146
291	TG(17:2_36:3)	-0.000141933	0.821105	0.000626627	0.983146
251	TG(16:0_38:3)	-0.000186388	0.823361	0.000833585	0.983146
526	TG(20:1_30:1)	-0.000395935	0.825362	0.00179138	0.983146
512	TG(14:0_32:2)	-0.000389054	0.827272	0.00178002	0.983146
527	TG(20:1_32:0)	0.000337534	0.82728	0.00154439	0.983146
231	TG(16:0_32:1)	-0.000343631	0.831022	0.00160766	0.983146
232	TG(16:0_32:2)	-0.000305077	0.831932	0.00143513	0.983146
404	TG(20:4_32:2)	-0.000217533	0.835436	0.00104543	0.983146
362	TG(18:2_38:5)	0.000124286	0.839373	0.000612148	0.983146
427	TG(22:6_34:2)	0.000246554	0.841007	0.00122701	0.983146
68	FA(18:1)	-0.000161576	0.841784	0.000808115	0.983146
388	TG(20:2_34:1)	0.00016703	0.846895	0.00086365	0.983146
111	lysoPC a C18:0	-7.9457e-05	0.847866	0.000413496	0.983146
302	TG(18:0_36:3)	0.000136403	0.850135	0.000720724	0.983146
252	TG(16:0_38:4)	-0.000156153	0.850237	0.000825649	0.983146
406	TG(20:4_34:1)	-0.000157724	0.850498	0.000835427	0.983146
523	TG(18:0_30:0)	0.000716554	0.851362	0.00381776	0.983146
257	TG(16:0_40:7)	-0.000166315	0.851454	0.00088667	0.983146
233	TG(16:0_32:3)	-0.000263574	0.852455	0.00141483	0.983146
315	TG(18:1_32:2)	-0.000177112	0.85252	0.00095114	0.983146
243	TG(16:0_35:3)	0.000183459	0.852797	0.000987098	0.983146
354	TG(18:2_35:3)	0.000136811	0.855239	0.000748673	0.983146
327	TG(18:1_36:0)	-0.000187504	0.856145	0.00103261	0.983146
407	TG(20:4_34:2)	-0.000135014	0.85871	0.000757189	0.983146
238	TG(16:0_34:2)	-0.000188997	0.859118	0.00106304	0.983146
297	TG(18:0_32:2)	-0.000250596	0.860317	0.00142175	0.983146
412	TG(20:4_36:5)	0.000142023	0.861656	0.000813639	0.983146
422	TG(22:5_34:2)	0.00011703	0.862268	0.000673466	0.983146
342	TG(18:2_32:1)	-0.000160172	0.862936	0.000926269	0.983146
240	TG(16:0_34:4)	0.000175366	0.863004	0.00101465	0.983146
355	TG(18:2_36:0)	-0.00013237	0.864519	0.000774526	0.983146
537	TG(22:4_32:0)	-0.000250783	0.864765	0.00147008	0.983146
316	TG(18:1_32:3)	-0.000159643	0.866808	0.000950317	0.983146
174	PC ae C38:4	7.00512e-05	0.867517	0.00041925	0.983146
241	TG(16:0_35:1)	0.00021847	0.86788	0.00131116	0.983146
303	TG(18:0_36:4)	0.000119432	0.8688	0.000721847	0.983146
329	TG(18:1_36:2)	-0.000140479	0.86905	0.000850692	0.983146
509	PC aa C24:0	-0.000204897	0.869076	0.00124103	0.983146
314	TG(18:1_32:1)	0.00018196	0.87124	0.0011208	0.983146
405	TG(20:4_34:0)	-0.000149934	0.871419	0.000924826	0.983146
69	FA(18:2)	-7.46321e-05	0.872043	0.000462614	0.983146
279	TG(17:0_34:2)	0.000118055	0.873808	0.000742096	0.983146
374	TG(18:3_36:3)	-0.000139581	0.875117	0.00088668	0.983146
292	TG(17:2_36:4)	0.000119965	0.876822	0.000772713	0.983146
322	TG(18:1_34:2)	-0.000112467	0.877839	0.000730498	0.983146
215	TCDCA	-0.000253085	0.878602	0.00165424	0.983146
310	TG(18:1_30:1)	-0.000241162	0.878857	0.00157966	0.983146
216	TDCA	0.000302054	0.878906	0.00197932	0.983146
403	TG(20:4_32:1)	-0.000179032	0.879174	0.00117579	0.983146
477	DG(16:1_18:2)	-0.000114008	0.879281	0.00074942	0.983146
421	TG(22:5_34:1)	0.000121167	0.879534	0.000798167	0.983146
253	TG(16:0_38:5)	-0.000118583	0.880028	0.000784383	0.983146
373	TG(18:3_36:2)	-0.000116319	0.88046	0.000772207	0.983146
278	TG(17:0_34:1)	-0.000157227	0.880874	0.00104745	0.983146
217	TG(14:0_34:0)	-0.000291329	0.881426	0.00194992	0.983146
78	Glu	-9.23136e-05	0.882495	0.000623541	0.983146
332	TG(18:1_36:5)	-0.000114746	0.882864	0.000777518	0.983146
534	TG(22:0_32:4)	-0.000111592	0.883417	0.000759762	0.983146
172	PC ae C38:2	6.62606e-05	0.887833	0.000469013	0.983146
464	CE(22:2)	0.000242565	0.891304	0.00177215	0.983146
287	TG(17:1_36:3)	8.89516e-05	0.89536	0.000675213	0.983146
281	TG(17:0_36:3)	-9.5592e-05	0.896132	0.000731045	0.983146
299	TG(18:0_34:3)	0.000119977	0.896409	0.000919991	0.983146
328	TG(18:1_36:1)	-0.00011319	0.900056	0.000899803	0.983146
317	TG(18:1_33:0)	0.000151855	0.902197	0.00123373	0.983146
221	TG(14:0_35:2)	0.000205655	0.902581	0.00167745	0.983146
244	TG(16:0_36:2)	-0.000105854	0.902937	0.000866587	0.983146
319	TG(18:1_33:2)	0.000100186	0.904715	0.000835576	0.983146
239	TG(16:0_34:3)	0.000115026	0.911163	0.0010293	0.983146
424	TG(22:6_32:0)	0.000155754	0.913401	0.00142992	0.983146
372	TG(18:3_36:1)	-7.90402e-05	0.915446	0.000743256	0.983146
312	TG(18:1_31:0)	-0.000150281	0.916996	0.00143967	0.983146
290	TG(17:2_36:2)	-6.61431e-05	0.919	0.000649372	0.983146
236	TG(16:0_34:0)	0.00020846	0.920792	0.00209306	0.983146
517	TG(17:1_36:5)	7.26174e-05	0.922786	0.000748013	0.983146
235	TG(16:0_33:2)	-0.000124145	0.92374	0.00129483	0.983146
5	AA	-6.3497e-05	0.924275	0.000666967	0.983146
344	TG(18:2_33:0)	-9.60405e-05	0.926308	0.00103671	0.983146
360	TG(18:2_36:5)	-9.53061e-05	0.927793	0.00105	0.983146
520	TG(17:1_38:7)	-6.15986e-05	0.928511	0.000685475	0.983146
277	TG(17:0_32:1)	-0.000192925	0.929582	0.00217962	0.983146
254	TG(16:0_38:6)	-6.75489e-05	0.93232	0.000794107	0.983146
350	TG(18:2_34:3)	6.59504e-05	0.932595	0.000778485	0.983146
513	TG(14:0_35:1)	-0.000202167	0.933656	0.00242466	0.983146
223	TG(14:0_36:2)	-8.91237e-05	0.93523	0.00109493	0.983146
296	TG(18:0_32:1)	-0.000126056	0.936894	0.00158958	0.983146
426	TG(22:6_34:1)	-9.46977e-05	0.939418	0.001244	0.983146
293	TG(17:2_38:5)	6.55378e-05	0.940496	0.00087657	0.983146
346	TG(18:2_33:2)	5.66889e-05	0.944733	0.00081645	0.983146
321	TG(18:1_34:1)	-6.07559e-05	0.945232	0.000883017	0.983146
340	TG(18:2_31:0)	9.55489e-05	0.945301	0.00139045	0.983146
84	Hex2Cer(d18:1/16:0)	-2.43332e-05	0.94552	0.000355525	0.983146
333	TG(18:1_36:6)	5.89973e-05	0.947358	0.000892125	0.983146
410	TG(20:4_36:3)	3.75478e-05	0.950596	0.000605055	0.983146
394	TG(20:3_34:0)	6.14835e-05	0.950804	0.000994947	0.983146
289	TG(17:2_34:2)	-4.74981e-05	0.951003	0.000771754	0.983146
356	TG(18:2_36:1)	-4.23852e-05	0.951789	0.000699922	0.983146
369	TG(18:3_34:2)	-4.54898e-05	0.95455	0.000796881	0.984091
352	TG(18:2_35:1)	-3.52999e-05	0.962867	0.00075702	0.990111
375	TG(18:3_36:4)	-4.59309e-05	0.964977	0.00104439	0.990111
533	TG(20:4_35:3)	-3.67395e-05	0.967199	0.000892003	0.990111
522	TG(17:2_38:7)	-2.70621e-05	0.967819	0.000669726	0.990111
110	lysoPC a C17:0	1.74266e-05	0.969781	0.000459283	0.990217
301	TG(18:0_36:2)	2.54871e-05	0.97786	0.000916931	0.996557
234	TG(16:0_33:1)	3.96834e-05	0.979935	0.00157533	0.996766
345	TG(18:2_33:1)	-1.56898e-05	0.985633	0.000869918	0.998104
220	TG(14:0_34:3)	1.94754e-05	0.987945	0.00128693	0.998104
366	TG(18:3_32:1)	1.52245e-05	0.988687	0.00107196	0.998104
532	TG(20:4_33:2)	1.26679e-05	0.988741	0.000896294	0.998104
391	TG(20:3_32:0)	9.35851e-06	0.994128	0.0012696	0.999535
320	TG(18:1_33:3)	-2.88477e-06	0.996836	0.000726289	0.999535
230	TG(16:0_32:0)	6.15649e-06	0.998572	0.00343354	0.999535
261	TG(16:1_32:0)	-3.31435e-06	0.998774	0.00215313	0.999535
258	TG(16:0_40:8)	6.63012e-07	0.999535	0.00113539	0.999535
123	PC aa C30:2	NA	NA	NA	NA

## Sheet: Suppl Table 5B
Suppl Table5B.	Demographics of the participants of the Baltimore Longitudinal Study of Aging (BLSA, age-range 22-97 years) in plasma sample.
Matrix	Phenotype			Age Groups (n)
Matrix	n	bmi	sex (Male%)	20-34	35-49	50-64	65-79	80+
Plasma BLSA	162	27.1	0.49	31	41	41	11	38

## Sheet: Suppl Table 6
Suppl. Table 6.	Age-associated metabolism markers (sums and/or ratios of metabolites) (www.biocrates.com) from 17 metabolism markers that were assessed in plasma, muscle and urine.
MetaboliteRatio	ageBeta	AgePvalue	ModelPvalue	BHAdjPval
Kyn_Trp_Plasma	0.00256846	3.67e-07	2.52e-07	1.87e-05
Cystine_Cys_Plasma	0.00331667	2.39e-06	1.51e-05	6.09e-05
Kyn_Trp_Urine	0.00548231	8.29e-05	0.000460611	0.00105675
GABRRatio_Plasma	-0.00367851	0.000169986	0.000246708	0.00173386
BCAA_Aro_Plasma	-0.00300737	0.000800506	0.000816221	0.00602914
Orn_Cit_Muscle	0.00594151	0.000827529	9.32e-09	0.00602914
Ser_Gly_Plasma	-0.00141133	0.00835926	0.051929	0.0427243
Cystine_Cys_Urine	-0.00289378	0.00868611	0.0144847	0.0427243
Pro_Cit_Plasma	-0.00201234	0.00942485	0.0117951	0.0427243
Arg_SDMA_Plasma	-0.00226276	0.0104304	0.126456	0.0427243
BCAA_Aro_Muscle	-0.00298966	0.0113547	0.0314777	0.0427243
AromaAcid_Urine	-0.0115724	0.0117282	0.000261582	0.0427243
Arg_SDMA_Muscle	-0.00158738	0.0163559	0.0923302	0.0556101
Arg_Orn_Muscle	-0.00214434	0.0180191	0.142246	0.0557809
BCAA_Urine	-0.0104855	0.0185936	0.00025194	0.0557809
Arg_ADMA_Plasma	-0.00152541	0.0496327	0.181208	0.122498
Phe_Tyr_Plasma	-0.000784958	0.0527246	0.15763	0.122498
Orn_Cit_Plasma	-0.00122018	0.0528422	0.0840027	0.122498
BCAA_Plasma	-0.00244615	0.0562438	0.000402479	0.123823
Ser_Gly_Muscle	-0.00135628	0.0596359	0.230778	0.123823
Orn_Cit_Urine	-0.00319545	0.0808899	0.214091	0.158669
Arg_Orn_Plasma	-0.00130948	0.141785	0.271835	0.258252
Phe_Tyr_Urine	-0.000714403	0.149959	0.0252003	0.263721
Put_Sper_Muscle	0.00174285	0.175882	0.131636	0.289353
DCA_CA_Plasma	-0.00515239	0.210301	0.548917	0.335166
Sper_Trp_Muscle	0.00125188	0.342505	0.020157	0.513758
AromaAcid_SkM	0.00178297	0.359952	0.0610277	0.524501
Phe_Tyr_Muscle	-0.000304266	0.385061	0.735972	0.545503
Ser_Gly_Urine	-0.000905372	0.402335	0.129309	0.55457
Arg_ADMA_Urine	0.00104206	0.427676	0.561681	0.573986
GABRRatio_Urine	0.00157767	0.464276	0.000170447	0.604857
Arg_Orn_Urine	-0.0007238	0.482517	0.70666	0.604857
Put_Orn_Muscle	-0.00105611	0.486257	0.0369885	0.604857
BCAA_Muscle	-0.00120669	0.498702	0.00156052	0.605567
AromaAcid_Plasma	0.000561226	0.596268	0.0463562	0.699676
Cystine_Cys_Muscle	-0.00112636	0.615336	0.886576	0.699676
Put_Orn_Urine	-0.000972449	0.617361	0.000296355	0.699676
Pro_Cit_Muscle	0.000621324	0.647855	1.38e-05	0.718274
BCAA_Aro_Urine	0.00108695	0.666886	0.539548	0.723642
Arg_SDMA_Urine	0.000435561	0.761695	0.512809	0.809301
GABRRatio_Muscle	-0.000208374	0.899918	3.29e-07	0.917917

## Sheet: Suppl Table 7
	Suppl. Table 7. The metabolic pathways identified from the age-associated metabolites in each compartment from ‘healthy’ participants of the GESTALT cohort (age-range 22-93 years).
			Plasma	Muscle	Urine
		Oxidative stress and inflammation	Cystine, DHEAS, Cystine/Cys, Kyn, Kyn/ Trp, PC’s, SMs, TGs, p-cresol sulfate, choline, betaine	p-Cresol sulfate, cysteine, hippuric acid, Cystine/Cys, choline, betaine	DHEAS, Trp, TGs, His, Cystine/Cys, Kyn/Trp, carnosine
		Arg bioavailability	Cit, Orn, SDMA, ADMA, HArg, GABR, Arg/ADMA, Arg/SDMA ratio, aconitic acid	Arg, Orn, SDMA, Arg/SDMA, Orn/Cit, Arg/Orn,	SDMA, ADMA, HArg
		One-carbon metabolism	Cys, HCys, choline, betaine,TMAO, PCs, SMs	Cys, choline, betaine, TMAO, PCs and SMs	PCs
		Perturbed sphingolipid metabolism	Cer, HexCer, SMs, Ser/Gly	SMs	Ser
		Diet	Trp betaine, hippuric acid, DHA, EPA and their associated TGs, proline betaine	TMAO, proline betaine, hippuric acid, p-cresol sulfate	Proline betaine
		Mitochondrial health	LPCs, PCs	Acyl carnitine, GABA, Gln, alanine, Lys, putrescine, PC’s, Orn/Cit	Acyl carnitine, GABA, Gln, Leu, Ile, PCs, Ser, BCAA
